# Supplementary material for: Long-Term Trends in Calcifying Plankton and pH in the North Sea
Source: PLoS One. 2013 May 1;8(5):e61175. doi: 10.1371/journal.pone.0061175 (PMC3641030; doi:10.1371/journal.pone.0061175)
Supplement: Table S1 — This is a comma-separated file, “s1.calcifiers.with.oceanography.csv” which contains all the data used in the analyses in the current manuscript. It comprises monthly averages of the SAHFOS/CPR plankton and ICES oceanographic data in area ‘4B’ each year. It has 18 columns which are as follows: month (the month sample was taken), year (the year sample was taken), Date (date format),Bivalves_abund (CPR bivalve larval abundance); Echinos_abund (CPR echinoderm larval abundance); Clione_abund (CPR clione abundance); Thecosomes_abund (CPR thecosomes abundance); Coccos_abund (CPR coccolithophore abundance); Forams_freq (CPR foraminiferan frequency); trend (absolute time in monthly blocks starting January 1958); ices_area (the ICES area); avph (average surface pH); avt (average sea surface temperature); avs (average surface salinity); avcphl (average surface chorophyll concentration); avntot (average surface concentration of total nitrogen), min.ph (the minimum surface pH recorded in that month, year combination in ICES area 4B); and max.ph (the maximum surface pH recorded in that month, year combination in ICES area 4B). Note that ‘surface’ means observations recorded between 0–20 m depth. (ZIP) [file pone.0061175.s001.zip]

Archive with 1 entries (1 files):
- s1.calcifiers.with.oceanography.csv
