# Supplementary material for: Long-Term Trends in Calcifying Plankton and pH in the North Sea
Source: PLoS One. 2013 May 1;8(5):e61175. doi: 10.1371/journal.pone.0061175 (PMC3641030; doi:10.1371/journal.pone.0061175)
Supplement: Table S1 — This is a comma-separated file, “s1.calcifiers.with.oceanography.csv” which contains all the data used in the analyses in the current manuscript. It comprises monthly averages of the SAHFOS/CPR plankton and ICES oceanographic data in area ‘4B’ each year. It has 18 columns which are as follows: month (the month sample was taken), year (the year sample was taken), Date (date format),Bivalves_abund (CPR bivalve larval abundance); Echinos_abund (CPR echinoderm larval abundance); Clione_abund (CPR clione abundance); Thecosomes_abund (CPR thecosomes abundance); Coccos_abund (CPR coccolithophore abundance); Forams_freq (CPR foraminiferan frequency); trend (absolute time in monthly blocks starting January 1958); ices_area (the ICES area); avph (average surface pH); avt (average sea surface temperature); avs (average surface salinity); avcphl (average surface chorophyll concentration); avntot (average surface concentration of total nitrogen), min.ph (the minimum surface pH recorded in that month, year combination in ICES area 4B); and max.ph (the maximum surface pH recorded in that month, year combination in ICES area 4B). Note that ‘surface’ means observations recorded between 0–20 m depth. (ZIP) [file pone.0061175.s001.zip › s1.calcifiers.with.oceanography.csv]

month	year	Date	Bivalves_abund	Echinos_abund	Clione_abund	Thecosomes_abund	Coccos_abund	Forams_freq	trend	ices_area	avph	avt	avs	avcphl	avntot	min.ph	max.ph
1	1958	1958-01-01	0	0	0	0	NA	0.027777777777778	1	4B	NA	6.9725	35.055	NA	NA	NA	NA
2	1958	1958-02-01	3.57142857142857	0	0	0	NA	0	2	4B	NA	6.28654761904762	34.7915476190476	NA	NA	NA	NA
3	1958	1958-03-01	1.38888888888889	0	0	4.16666666666667	NA	0	3	4B	NA	4.8	34.75	NA	NA	NA	NA
4	1958	1958-04-01	0	0	0	8.33333333333333	NA	0	4	NA	NA	NA	NA	NA	NA	NA	NA
5	1958	1958-05-01	5.76923076923077	26.9230769230769	0.230769230769231	9.61538461538461	NA	0	5	4B	NA	6.67098370927318	34.724181547619	NA	NA	NA	NA
6	1958	1958-06-01	165.686274509804	200.980392156863	0.137254901960784	7.84313725490196	NA	0.019607843137255	6	4B	NA	10.9641921921922	34.5888170731707	NA	NA	NA	NA
7	1958	1958-07-01	99.0196078431373	836.274509803922	0	134.333333333333	NA	0	7	4B	NA	14.7671978114478	32.2910507246377	NA	NA	NA	NA
8	1958	1958-08-01	83.02	1376	0.6	110	NA	0.02	8	4B	NA	13.7984626436782	34.7761111111111	NA	NA	NA	NA
9	1958	1958-09-01	77.1428571428571	492.857142857143	0.742857142857143	228.571428571429	NA	0	9	4B	NA	14.4962777777778	34.6676007326007	NA	NA	NA	NA
10	1958	1958-10-01	41.6666666666667	0	0.5	44.4444444444444	NA	0	10	4B	NA	11.6822715231788	34.7571027131783	NA	NA	NA	NA
11	1958	1958-11-01	4.16666666666667	1.38888888888889	0	54.1666666666667	NA	0	11	4B	NA	10.6285632183908	34.6012925170068	NA	NA	NA	NA
12	1958	1958-12-01	2.77777777777778	0	0	41.6666666666667	NA	0	12	4B	NA	9.03958333333333	34.9410416666667	NA	NA	NA	NA
1	1959	1959-01-01	1.04166666666667	1.04166666666667	0	2.08333333333333	NA	0	13	4B	NA	6.92471153846154	34.7838141025641	NA	NA	NA	NA
2	1959	1959-02-01	0.892857142857143	0	0	0	NA	0	14	4B	NA	5.68866666666667	34.5096666666667	NA	NA	NA	NA
3	1959	1959-03-01	4.54545454545455	0.757575757575758	0	10.6060606060606	NA	0	15	4B	NA	6.09833333333333	34.7633333333333	NA	NA	NA	NA
4	1959	1959-04-01	5.55555555555556	52.2444444444444	0	28.8888888888889	NA	0	16	4B	NA	7.44444444444444	34.7156666666667	NA	NA	NA	NA
5	1959	1959-05-01	54.4642857142857	657.142857142857	0	11.6071428571429	NA	0	17	4B	NA	9.32722972972973	34.7739197530864	NA	NA	NA	NA
6	1959	1959-06-01	316.666666666667	1413.54166666667	0	254.1875	NA	0	18	4B	NA	12.080625	34.0975611111111	NA	NA	NA	NA
7	1959	1959-07-01	76.4705882352941	1147.05882352941	0	307.843137254902	NA	0	19	4B	NA	14.731267281106	34.5461939324117	NA	NA	NA	NA
8	1959	1959-08-01	8.87096774193548	448.387096774194	0.080645161290323	91.9677419354839	NA	0.032258064516129	20	4B	NA	16.0609259259259	34.4449393939394	NA	NA	NA	NA
9	1959	1959-09-01	64.4444444444444	638.888888888889	0	317.8	NA	0	21	4B	NA	16.0587192982456	34.730343537415	NA	NA	NA	NA
10	1959	1959-10-01	47.5806451612903	103.241935483871	0	227.41935483871	NA	0.032258064516129	22	4B	NA	14.4233762626263	34.6574706284153	NA	NA	NA	NA
11	1959	1959-11-01	25	7.97727272727273	0.022727272727273	123.863636363636	NA	0	23	4B	NA	10.4597395833333	34.9557971014493	NA	NA	NA	NA
12	1959	1959-12-01	8.2	0.909090909090909	0	9.14545454545454	NA	0	24	4B	NA	9.05962962962963	34.3066666666667	NA	NA	NA	NA
1	1960	1960-01-01	0	0	0	2.94117647058824	NA	0	25	4B	NA	7.21777777777778	33.919125	NA	NA	NA	NA
2	1960	1960-02-01	0	0	0	0	NA	0	26	4B	NA	6.20033333333333	34.9821666666667	NA	NA	NA	NA
3	1960	1960-03-01	0	14.7727272727273	0	0	NA	0.022727272727273	27	4B	NA	5.27684979423868	34.7765645833333	NA	NA	NA	NA
4	1960	1960-04-01	0.980392156862745	55.8823529411765	0	19.6078431372549	NA	0	28	4B	NA	6.01931693989071	34.6831284153005	NA	NA	NA	NA
5	1960	1960-05-01	40.1639344262295	118.852459016393	0.032786885245902	31.1639344262295	NA	0	29	4B	NA	8.88524344569288	34.5565327715356	NA	NA	NA	NA
6	1960	1960-06-01	33.0645161290323	903.241935483871	0.016129032258065	29.8387096774194	NA	0	30	4B	NA	11.5586036036036	34.3797792792793	NA	NA	NA	NA
7	1960	1960-07-01	34.6346153846154	829.807692307692	2.38461538461539	340.384615384615	NA	0	31	4B	NA	13.7407511870845	34.2205103244838	NA	NA	NA	NA
8	1960	1960-08-01	50	875.456140350877	1.49122807017544	602.666666666667	NA	0	32	4B	NA	15.005951754386	33.9092616959064	NA	NA	NA	NA
9	1960	1960-09-01	43.4590163934426	833.606557377049	1.40983606557377	610.688524590164	NA	0.016393442622951	33	4B	NA	14.8163111645299	34.5308617424242	NA	NA	NA	NA
10	1960	1960-10-01	43.0833333333333	30.5555555555556	0.055555555555556	109.805555555556	NA	0	34	4B	NA	12.9891456582633	34.5334159891599	NA	NA	NA	NA
11	1960	1960-11-01	0.684931506849315	5.47945205479452	0.013698630136986	53.4246575342466	NA	0	35	4B	NA	10.36	34.7890072463768	NA	NA	NA	NA
12	1960	1960-12-01	0.961538461538462	0	0	1.94230769230769	NA	0	36	4B	NA	8.95384920634921	34.0452962962963	6.1	NA	NA	NA
1	1961	1961-01-01	0	0	0	1.31578947368421	NA	0	37	4B	NA	6.68411290322581	34.095475	NA	NA	NA	NA
2	1961	1961-02-01	0	0	0	1.66666666666667	NA	0	38	4B	NA	4.81397058823529	32.9867328431373	NA	NA	NA	NA
3	1961	1961-03-01	0	5	0	16	NA	0.04	39	4B	NA	6.26921794871795	34.2732448717949	0.925	NA	NA	NA
4	1961	1961-04-01	0	2	0	6.04	NA	0	40	4B	NA	6.78672807017544	33.9065073099415	1.2	NA	NA	NA
5	1961	1961-05-01	17.4418604651163	161.651162790698	0.046511627906977	4.76744186046512	NA	0	41	4B	NA	10.496	32.9933611111111	NA	NA	NA	NA
6	1961	1961-06-01	92.3269230769231	1686.55769230769	1.84615384615385	831.75	NA	0.019230769230769	42	4B	NA	12.4132055961071	32.6368175925926	1.19444444444444	NA	NA	NA
7	1961	1961-07-01	52.5862068965517	1442.24137931034	2.25862068965517	1937.93103448276	NA	0	43	4B	NA	13.0638802083333	34.644765625	NA	NA	NA	NA
8	1961	1961-08-01	10.5263157894737	294.754385964912	0.263157894736842	57.0877192982456	NA	0.017543859649123	44	4B	NA	14.1936552511416	33.0834871794872	NA	NA	NA	NA
9	1961	1961-09-01	22.5967741935484	399.209677419355	0.241935483870968	242.854838709677	NA	0	45	4B	NA	14.3123343698176	34.2819518518519	2.8	NA	NA	NA
10	1961	1961-10-01	12.5166666666667	12.5	0.033333333333333	128.416666666667	NA	0.016666666666667	46	4B	NA	14.0812706855792	34.5143333333333	NA	NA	NA	NA
11	1961	1961-11-01	4.83870967741935	2.41935483870968	0.016129032258065	22.6935483870968	NA	0	47	NA	NA	NA	NA	NA	NA	NA	NA
12	1961	1961-12-01	0.925925925925926	0	0	2.7962962962963	NA	0	48	NA	NA	NA	NA	NA	NA	NA	NA
1	1962	1962-01-01	0	0	0	0	NA	0	49	4B	NA	6.74125	34.688790960452	NA	NA	NA	NA
2	1962	1962-02-01	0.862068965517241	0	0	0.862068965517241	NA	0	50	4B	NA	5.18461538461538	34.0508461538462	NA	NA	NA	NA
3	1962	1962-03-01	0	0.87719298245614	0	0.894736842105263	NA	0	51	4B	NA	4.27409090909091	33.6885227272727	NA	NA	NA	NA
4	1962	1962-04-01	3.44827586206896	16.3793103448276	0	11.2413793103448	NA	0	52	4B	8.096	5.73055797101449	32.1905927536232	NA	NA	8.096	8.096
5	1962	1962-05-01	0	6.89655172413793	0	8.6551724137931	NA	0	53	4B	NA	8.07361111111111	31.8052777777778	NA	NA	NA	NA
6	1962	1962-06-01	88.2352941176471	116.666666666667	0	1.96078431372549	NA	0	54	4B	NA	11.1493870967742	33.0913583333333	NA	NA	NA	NA
7	1962	1962-07-01	238.392857142857	2828.58928571429	0	72.3214285714286	NA	0	55	4B	NA	11.8379248366013	33.8505242673993	NA	NA	NA	NA
8	1962	1962-08-01	48.2931034482759	1146.56896551724	0.5	39.7586206896552	NA	0.017241379310345	56	4B	NA	14.3709023378582	31.1055974736048	NA	NA	NA	NA
9	1962	1962-09-01	19.5084745762712	170.338983050847	0.016949152542373	23.7796610169492	NA	0	57	4B	NA	12.6783751393534	34.5761515100671	NA	NA	NA	NA
10	1962	1962-10-01	11.2903225806452	27.4354838709677	0	66.9677419354839	NA	0.016129032258065	58	4B	NA	12.870603219697	34.4647471590909	NA	NA	NA	NA
11	1962	1962-11-01	1	0.019607843137255	0.019607843137255	3.94117647058824	NA	0	59	4B	NA	10.6074519230769	33.971334478022	NA	NA	NA	NA
12	1962	1962-12-01	0	1.78571428571429	0	0.035714285714286	NA	0	60	4B	NA	7.3358843537415	33.7098471177945	NA	NA	NA	NA
1	1963	1963-01-01	0	0	0	1.69491525423729	NA	0	61	4B	NA	3.42773222084429	34.2443849404002	NA	NA	NA	NA
2	1963	1963-02-01	0	0	0	0.961538461538462	NA	0.019230769230769	62	4B	NA	1.83477649273803	34.3541103588313	NA	NA	NA	NA
3	1963	1963-03-01	2.12765957446809	0	0	1.06382978723404	NA	0.021276595744681	63	4B	NA	1.65840816326531	33.2797362745098	NA	NA	NA	NA
4	1963	1963-04-01	0	2.88461538461539	0	74.0769230769231	NA	0	64	4B	NA	2.01023777777778	32.7940526666667	0.566666666666667	NA	NA	NA
5	1963	1963-05-01	1.19047619047619	50.0238095238095	0	91.6666666666667	NA	0	65	4B	NA	8.32583857929137	31.9052776745786	NA	NA	NA	NA
6	1963	1963-06-01	15.1785714285714	106.25	0	19.6428571428571	NA	0	66	4B	NA	11.4232142857143	32.8410238095238	NA	NA	NA	NA
7	1963	1963-07-01	841.538461538462	763.846153846154	0.015384615384615	190.015384615385	NA	0	67	4B	NA	13.6147182539683	32.4324372389307	NA	NA	NA	NA
8	1963	1963-08-01	327.41935483871	904.032258064516	0.193548387096774	246.774193548387	NA	0	68	4B	NA	15.4645680272109	34.0933787569573	NA	NA	NA	NA
9	1963	1963-09-01	43.2884615384615	676.923076923077	0.307692307692308	208.692307692308	NA	0.019230769230769	69	4B	NA	13.432685133644	34.5124207646348	NA	NA	NA	NA
10	1963	1963-10-01	39.7435897435897	58.974358974359	0.282051282051282	198.769230769231	NA	0	70	4B	NA	11.398630952381	33.1260988095238	NA	NA	NA	NA
11	1963	1963-11-01	2.71428571428571	1.78571428571429	0	20.5714285714286	NA	0.017857142857143	71	4B	NA	10.2749161490683	33.7973805900621	0.18	NA	NA	NA
12	1963	1963-12-01	0	0	0.1	0	NA	0	72	4B	NA	7.15732323232323	32.1238818181818	NA	NA	NA	NA
1	1964	1964-01-01	0	0	0.037735849056604	16.0566037735849	NA	0	73	4B	NA	3.87937179487179	32.9558230769231	NA	NA	NA	NA
2	1964	1964-02-01	0	0.943396226415094	0.018867924528302	0.037735849056604	NA	0	74	4B	NA	4.04446626984127	33.7876963601533	NA	NA	NA	NA
3	1964	1964-03-01	1.13636363636364	0	0	0.045454545454545	NA	0	75	4B	NA	2.78601666666667	32.6532200328407	NA	NA	NA	NA
4	1964	1964-04-01	2.22222222222222	18.8888888888889	0	4.44444444444444	NA	0	76	4B	NA	5.21215731627529	27.6889343359671	NA	NA	NA	NA
5	1964	1964-05-01	1.92307692307692	62.5192307692308	0	12.5384615384615	NA	0	77	4B	NA	8.90611292517007	33.1911457142857	NA	NA	NA	NA
6	1964	1964-06-01	103.389830508475	71.1864406779661	0	14.4576271186441	NA	0	78	4B	NA	11.2930925925926	31.4139175925926	NA	NA	NA	NA
7	1964	1964-07-01	155.583333333333	1295.83333333333	0	263.888888888889	NA	0	79	4B	NA	15.06	32.0544166666667	NA	NA	NA	NA
8	1964	1964-08-01	65.3061224489796	1277.57142857143	0.551020408163265	892.897959183673	NA	0.040816326530612	80	4B	NA	14.2961031213105	34.1720065482955	NA	NA	NA	NA
9	1964	1964-09-01	27.02	175	1.36	828.02	NA	0.02	81	4B	NA	13.9243579931973	34.3481292167334	NA	NA	NA	NA
10	1964	1964-10-01	32.7307692307692	26.9423076923077	0.153846153846154	215.403846153846	NA	0.096153846153846	82	4B	NA	12.5286069651741	34.2315850746269	NA	NA	NA	NA
11	1964	1964-11-01	3.07692307692308	0.769230769230769	0	28.4769230769231	NA	0.015384615384615	83	4B	NA	9.32722430655764	32.6276478675645	0.325	NA	NA	NA
12	1964	1964-12-01	1.13636363636364	0	0	8	NA	0	84	4B	NA	8.19043253968254	33.9085023148148	NA	NA	NA	NA
1	1965	1965-01-01	0	0	0	1.0625	NA	0	85	4B	NA	5.75670373596593	33.8511623306233	NA	NA	NA	NA
2	1965	1965-02-01	0	0	0	0.885245901639344	NA	0	86	4B	NA	3.02274068322981	30.6048996753247	NA	NA	NA	NA
3	1965	1965-03-01	0	1.63934426229508	0	0	NA	0	87	4B	NA	3.77025432604736	33.749495232589	0.475	NA	NA	NA
4	1965	1965-04-01	0	0.015873015873016	0	1.61904761904762	NA	0	88	4B	NA	4.76445255612149	31.785058079922	NA	NA	NA	NA
5	1965	1965-05-01	1.72413793103448	81.9137931034483	0	4.36206896551724	NA	0	89	4B	NA	7.3936156462585	32.3874997165533	1.3	NA	NA	NA
6	1965	1965-06-01	15.5737704918033	540.983606557377	0	4.0983606557377	NA	0	90	4B	NA	10.3379633740884	32.6689552391677	1.1	NA	NA	NA
7	1965	1965-07-01	16.6666666666667	329.2	0.016666666666667	90.0333333333333	NA	0.066666666666667	91	4B	NA	13.6486396304313	30.9140195165945	NA	NA	NA	NA
8	1965	1965-08-01	61.3064516129032	237.145161290323	0.112903225806452	551.661290322581	NA	0.096774193548387	92	4B	NA	14.0710459656085	33.7848912545788	NA	NA	NA	NA
9	1965	1965-09-01	16.1538461538462	183.092307692308	0.153846153846154	62.3076923076923	NA	0.030769230769231	93	4B	NA	13.0960079193293	34.4836406241298	NA	NA	NA	NA
10	1965	1965-10-01	13.5857142857143	46.4571428571429	0.157142857142857	80.1285714285714	NA	0	94	4B	NA	12.3562091503268	34.6439150326797	0.833333333333333	NA	NA	NA
11	1965	1965-11-01	0	0	0	29.5882352941176	NA	0	95	4B	NA	8.48393939393939	34.5402368421053	NA	NA	NA	NA
12	1965	1965-12-01	0.833333333333333	0.016666666666667	0	0.016666666666667	NA	0	96	4B	NA	7.54777777777778	34.868	NA	NA	NA	NA
1	1966	1966-01-01	0	0	0	0.892857142857143	NA	0	97	4B	NA	5.88333333333333	NA	NA	NA	NA	NA
2	1966	1966-02-01	0	0	0	0	NA	0	98	NA	NA	NA	NA	NA	NA	NA	NA
3	1966	1966-03-01	2.19565217391304	0.021739130434783	0	8.71739130434783	NA	0	99	4B	NA	4.16302506038647	33.4414300671551	NA	NA	NA	NA
4	1966	1966-04-01	0.581395348837209	2.90697674418605	0	31.406976744186	NA	0.023255813953488	100	4B	NA	4.34711592111592	30.0791785233285	2.3	NA	NA	NA
5	1966	1966-05-01	0	0.055555555555556	0.083333333333333	29.2222222222222	NA	0	101	4B	NA	7.8618676046176	30.912968713925	0.7125	NA	NA	NA
6	1966	1966-06-01	11.25	268.775	0.45	142.575	NA	0.025	102	4B	NA	13.5210398065476	31.3211248139881	NA	NA	NA	NA
7	1966	1966-07-01	72.6666666666667	1395.33333333333	0.173333333333333	510.666666666667	NA	0	103	4B	NA	14.2450970017637	32.7108560313647	0.3	NA	NA	NA
8	1966	1966-08-01	237.80487804878	413.439024390244	1.04878048780488	454.975609756098	NA	0.024390243902439	104	4B	NA	14.4515572890505	33.7683598073803	NA	NA	NA	NA
9	1966	1966-09-01	8.19672131147541	95.0983606557377	0.065573770491803	60.6885245901639	NA	0.016393442622951	105	4B	NA	13.8880246183399	33.879523036223	NA	NA	NA	NA
10	1966	1966-10-01	7.6271186440678	51.728813559322	0	41.5254237288136	NA	0.033898305084746	106	4B	NA	12.6161975308642	34.3044506172839	NA	NA	NA	NA
11	1966	1966-11-01	9.57446808510638	5.31914893617021	0.127659574468085	19.2340425531915	NA	0.085106382978723	107	4B	NA	10.7389012345679	32.5899166666667	NA	NA	NA	NA
12	1966	1966-12-01	1.72413793103448	0	0	1.75862068965517	NA	0	108	4B	NA	7.29479166666667	33.1577083333333	NA	NA	NA	NA
1	1967	1967-01-01	0	0	0	0	NA	0	109	4B	NA	4.95434249084249	28.4925207589286	NA	NA	NA	NA
2	1967	1967-02-01	0	0.016129032258065	0	0.82258064516129	NA	0.016129032258065	110	4B	NA	4.2855	30.4107666666667	NA	NA	NA	NA
3	1967	1967-03-01	0	0	0.022222222222222	0	NA	0	111	4B	NA	5.77135361552028	34.2416890130354	NA	NA	NA	NA
4	1967	1967-04-01	1.11111111111111	1.11111111111111	0	3.37777777777778	NA	0.022222222222222	112	4B	NA	6.57741825396825	30.3796834126984	NA	NA	NA	NA
5	1967	1967-05-01	9.52380952380952	174.619047619048	0	4.79365079365079	NA	0.015873015873016	113	4B	NA	8.79015806878307	28.1165537698413	NA	NA	NA	NA
6	1967	1967-06-01	12.5166666666667	655.016666666667	0	15.0333333333333	NA	0.05	114	4B	NA	11.5786102240896	32.8341709589823	1.23333333333333	NA	NA	NA
7	1967	1967-07-01	39.0625	1321.09375	0.09375	362.515625	NA	0.03125	115	4B	NA	14.0017555916306	32.522200390625	NA	NA	NA	NA
8	1967	1967-08-01	29.1666666666667	752.516666666667	0.15	170.9	NA	0	116	4B	NA	15.6082166018158	34.0770147068733	NA	NA	NA	NA
9	1967	1967-09-01	259.547619047619	779.761904761905	0.023809523809524	60.7142857142857	NA	0	117	4B	NA	13.7375328022493	34.4878716905901	NA	NA	NA	NA
10	1967	1967-10-01	16.1538461538462	45.4	0	28.5076923076923	NA	0.030769230769231	118	4B	NA	13.4094948979592	31.5207692176871	NA	NA	NA	NA
11	1967	1967-11-01	0	0	0.020408163265306	10.265306122449	NA	0.020408163265306	119	4B	NA	9.62431654456655	33.4680682258065	NA	NA	NA	NA
12	1967	1967-12-01	0	0	0	0.918032786885246	NA	0.032786885245902	120	4B	NA	8.02533333333333	34.2985333333333	NA	NA	NA	NA
1	1968	1968-01-01	0.028571428571429	1.42857142857143	0.028571428571429	1.57142857142857	NA	0.085714285714286	121	4B	NA	5.15790586419753	33.8074861111111	NA	NA	NA	NA
2	1968	1968-02-01	0	0	0	1.8	NA	0.047058823529412	122	4B	NA	4.76505057471264	34.5623011695906	NA	NA	NA	NA
3	1968	1968-03-01	0.480769230769231	3.36538461538461	0	1.94230769230769	NA	0	123	4B	NA	4.49218537414966	34.5051042735043	NA	NA	NA	NA
4	1968	1968-04-01	1.36986301369863	8.91780821917808	0	2.08219178082192	NA	0.013698630136986	124	4B	NA	5.75974358974359	34.3175	NA	NA	NA	NA
5	1968	1968-05-01	0.953271028037383	13.0841121495327	0	1.91588785046729	NA	0.037383177570093	125	4B	NA	8.99608024691358	34.3424213836478	NA	NA	NA	NA
6	1968	1968-06-01	332.558139534884	753.488372093023	0	22.1162790697674	NA	0.023255813953488	126	4B	NA	11.4578776542518	34.1529162474758	NA	NA	NA	NA
7	1968	1968-07-01	807.258064516129	174.209677419355	0	70.9838709677419	NA	0.032258064516129	127	4B	NA	16.4712962962963	28.6688703703704	NA	NA	NA	NA
8	1968	1968-08-01	174.603174603175	579.380952380952	0	106.349206349206	NA	0.015873015873016	128	4B	NA	14.8758827683616	33.4098425	NA	NA	NA	NA
9	1968	1968-09-01	3.57142857142857	714.392857142857	0	23.2142857142857	NA	0	129	4B	NA	14.9346580737558	34.4084331683168	NA	NA	NA	NA
10	1968	1968-10-01	30.1891891891892	144.594594594595	0.072072072072072	68.045045045045	NA	0.009009009009009	130	4B	NA	11.8690740327381	33.0749789733798	NA	NA	NA	NA
11	1968	1968-11-01	1.72413793103448	4.31034482758621	0.03448275862069	4.3448275862069	NA	0	131	4B	NA	10.868901829806	32.4964134559747	NA	NA	NA	NA
12	1968	1968-12-01	0	0	0	2.19565217391304	NA	0	132	4B	NA	7.627	34.7485	NA	NA	NA	NA
1	1969	1969-01-01	0	0	0	0.066666666666667	NA	0	133	4B	NA	5.51153846153846	33.6919189189189	NA	NA	NA	NA
2	1969	1969-02-01	0.012048192771084	0	0	0.614457831325301	NA	0.012048192771084	134	4B	NA	5.19661202185792	34.5563791666667	NA	NA	NA	NA
3	1969	1969-03-01	0	0	0	0	NA	0.024691358024691	135	4B	NA	3.05128846153846	33.2593107344633	0.2	NA	NA	NA
4	1969	1969-04-01	0.641025641025641	0	0.012820512820513	1.94871794871795	NA	0	136	4B	NA	4.40128125	33.98759375	1.3	NA	NA	NA
5	1969	1969-05-01	0.01219512195122	4.8780487804878	0.170731707317073	9.81707317073171	NA	0.024390243902439	137	4B	NA	6.65619876603575	33.3782045262147	0.466666666666667	NA	NA	NA
6	1969	1969-06-01	1.84146341463415	5.48780487804878	0.109756097560976	1.29268292682927	NA	0	138	4B	NA	12.6517325102881	32.7588053497942	NA	NA	NA	NA
7	1969	1969-07-01	50	528.260869565217	0.159420289855072	55.8405797101449	NA	0.014492753623188	139	4B	NA	13.5416195835256	32.3636231624674	NA	NA	NA	NA
8	1969	1969-08-01	21.5538461538462	964.615384615385	0	54.6615384615385	NA	0	140	4B	NA	13.9373790133478	34.4794603983516	1.94327956989247	NA	NA	NA
9	1969	1969-09-01	51.7719298245614	638.59649122807	0.12280701754386	100.017543859649	NA	0	141	4B	NA	15.097507629108	33.8310622971286	NA	NA	NA	NA
10	1969	1969-10-01	35.1851851851852	53.7037037037037	0.055555555555556	95.4259259259259	NA	0.055555555555556	142	4B	NA	12.3597471910112	34.7811531007752	NA	NA	NA	NA
11	1969	1969-11-01	4.06451612903226	1.61290322580645	0	8.96774193548387	NA	0.048387096774194	143	4B	NA	9.91060714285714	33.8356854460094	NA	NA	NA	NA
12	1969	1969-12-01	0	0.018518518518519	0	4.72222222222222	NA	0.037037037037037	144	4B	NA	7.88630769230769	34.7067564102564	NA	NA	NA	NA
1	1970	1970-01-01	1.11111111111111	0	0.022222222222222	0.022222222222222	NA	0.022222222222222	145	4B	NA	5.33015625	34.6654638554217	NA	NA	NA	NA
2	1970	1970-02-01	1.31578947368421	0.013157894736842	0	0.684210526315789	NA	0.039473684210526	146	4B	NA	4.3942174796748	34.6681690997567	NA	NA	NA	NA
3	1970	1970-03-01	6.14035087719298	0	0	7.94736842105263	NA	0.017543859649123	147	4B	NA	4.92565656565657	34.7587070707071	NA	NA	NA	NA
4	1970	1970-04-01	0.632911392405063	2.54430379746835	0.037974683544304	1.9493670886076	NA	0	148	4B	NA	4.36039814814815	32.555387962963	1.1	NA	NA	NA
5	1970	1970-05-01	0	3.47222222222222	0	2.20833333333333	NA	0	149	4B	NA	9.36725925925926	31.8684918219462	5.18333333333333	NA	NA	NA
6	1970	1970-06-01	138.904761904762	969.063492063492	0	54.015873015873	NA	0	150	4B	NA	11.9314545386905	33.6265145031056	NA	NA	NA	NA
7	1970	1970-07-01	48.078431372549	1084.3137254902	2.23529411764706	525.529411764706	NA	0.03921568627451	151	4B	NA	13.4762486772487	34.3920535714286	NA	NA	NA	NA
8	1970	1970-08-01	16.275	540	0.025	280.05	NA	0	152	4B	NA	12.6033003448793	34.729871719898	NA	NA	NA	NA
9	1970	1970-09-01	6.5	153.225806451613	0.096774193548387	24.258064516129	NA	0.032258064516129	153	4B	NA	12.2137441860465	34.7251567244986	NA	NA	NA	NA
10	1970	1970-10-01	2.7027027027027	51.3513513513514	0.108108108108108	12.1891891891892	NA	0	154	4B	NA	12.0012029320988	34.5004811728395	NA	NA	NA	NA
11	1970	1970-11-01	5.57407407407407	2.7962962962963	0.166666666666667	5.62962962962963	NA	0.074074074074074	155	4B	NA	9.36702083333333	32.6275375	0.3	NA	NA	NA
12	1970	1970-12-01	0.015873015873016	0	0.015873015873016	2.50793650793651	NA	0.047619047619048	156	4B	NA	8.547	34.7678791666667	NA	NA	NA	NA
1	1971	1971-01-01	0	0	0	1.76666666666667	NA	0.033333333333333	157	4B	NA	5.62276836158192	34.3027801724138	NA	NA	NA	NA
2	1971	1971-02-01	0	0	0	0.027397260273973	NA	0	158	4B	NA	6.32434959349593	34.8866375205255	NA	NA	NA	NA
3	1971	1971-03-01	0.505050505050505	0	0	0.02020202020202	NA	0.01010101010101	159	4B	NA	4.55218468468468	33.6424320175439	NA	NA	NA	NA
4	1971	1971-04-01	3.71296296296296	4.63888888888889	0	1.40740740740741	NA	0.018518518518519	160	4B	NA	5.13561781609195	34.4205158045977	NA	NA	NA	NA
5	1971	1971-05-01	1.94805194805195	302.649350649351	0	1.97402597402597	NA	0.012987012987013	161	4B	NA	7.92304210526316	34.7131058823529	6.7	NA	NA	NA
6	1971	1971-06-01	58.2	326.509090909091	0	248.2	NA	0.036363636363636	162	4B	NA	11.0925799086758	33.9531680365297	1.23333333333333	NA	NA	NA
7	1971	1971-07-01	15.5172413793103	526.758620689655	0.103448275862069	275.931034482759	NA	0	163	4B	NA	14.0664839200348	33.8605755144731	0.875	NA	NA	NA
8	1971	1971-08-01	10.15625	121.125	0.078125	58.65625	NA	0	164	4B	NA	15.7526325757576	33.3437880050505	0.533333333333333	NA	NA	NA
9	1971	1971-09-01	65.8333333333333	47.5	0.066666666666667	75.0333333333333	NA	0	165	4B	NA	13.8966817269076	34.6519210526316	NA	NA	NA	NA
10	1971	1971-10-01	118.518518518519	38.8888888888889	0.111111111111111	758.37037037037	NA	0.018518518518519	166	4B	NA	12.9358685446009	34.5775310846561	0.5	NA	NA	NA
11	1971	1971-11-01	5.29824561403509	0.017543859649123	0.052631578947368	22.9122807017544	NA	0.017543859649123	167	4B	NA	11.76	34.0684	0.45	NA	NA	NA
12	1971	1971-12-01	4.14754098360656	0	0	0.885245901639344	NA	0.114754098360656	168	4B	8.21833333333333	7.80472222222222	34.9362777777778	NA	NA	8.15333333333333	8.245
1	1972	1972-01-01	1.54545454545454	0	0	1.51515151515151	NA	0.015151515151515	169	4B	8.21357142857143	5.90238095238095	34.0588095238095	NA	NA	8.205	8.23
2	1972	1972-02-01	1.12359550561798	0	0.01123595505618	0	NA	0.01123595505618	170	4B	NA	5.13620567375887	34.7407490671642	0.2875	NA	NA	NA
3	1972	1972-03-01	0	0	0	4.10204081632653	NA	0.020408163265306	171	4B	NA	4.83455555555556	34.3306677777778	NA	NA	NA	NA
4	1972	1972-04-01	3.51162790697674	3.48837209302326	0	6.97674418604651	NA	0.046511627906977	172	4B	NA	7.06666666666667	34.7206666666667	NA	NA	NA	NA
5	1972	1972-05-01	18.2698412698413	237.333333333333	0	5.61904761904762	NA	0.015873015873016	173	4B	NA	8.324	34.623875	4.2	23.75	NA	NA
6	1972	1972-06-01	53.2786885245902	33.6229508196721	0	29.5245901639344	NA	0	174	4B	NA	11.9204651162791	34.503428030303	0.3375	13.4375	NA	NA
7	1972	1972-07-01	66.6666666666667	134.352941176471	0	34.3137254901961	NA	0	175	4B	NA	12.6201851851852	34.9076296296296	0.366666666666667	NA	NA	NA
8	1972	1972-08-01	21.7	161.666666666667	0.233333333333333	265.066666666667	NA	0.033333333333333	176	4B	NA	12.9061111111111	34.8827976190476	NA	NA	NA	NA
9	1972	1972-09-01	4.64615384615385	116.169230769231	0	236.2	NA	0	177	4B	NA	13.0388758672812	34.4849294270833	NA	NA	NA	NA
10	1972	1972-10-01	5.95238095238095	16.6666666666667	0.142857142857143	106	NA	0.047619047619048	178	4B	NA	12.2887529137529	34.7827024739583	0.9	NA	NA	NA
11	1972	1972-11-01	1.125	2.08333333333333	0.229166666666667	49.0208333333333	NA	0	179	4B	NA	10.5275277777778	33.6402916666667	NA	NA	NA	NA
12	1972	1972-12-01	0.80952380952381	0	0.063492063492063	1.68253968253968	NA	0.031746031746032	180	4B	NA	8.02	35.0933333333333	NA	NA	NA	NA
1	1973	1973-01-01	0	0	0.015625	0.03125	NA	0.03125	181	4B	NA	6.48342105263158	34.3795	0.25	NA	NA	NA
2	1973	1973-02-01	0	0	0	0	NA	0	182	4B	NA	6.38510677914577	34.678082191601	NA	NA	NA	NA
3	1973	1973-03-01	0	1.05263157894737	0.021052631578947	1.06315789473684	NA	0	183	4B	NA	6.1448277027027	34.140203734985	NA	NA	NA	NA
4	1973	1973-04-01	3.03030303030303	9.84848484848485	0	6.86363636363636	NA	0.015151515151515	184	4B	NA	7.41979166666667	29.0347897727273	0.94	15.48	NA	NA
5	1973	1973-05-01	2.37647058823529	15.3411764705882	0	1.76470588235294	NA	0	185	4B	NA	8.1975	32.4621705426357	1.08	28.175	NA	NA
6	1973	1973-06-01	12.6984126984127	330.206349206349	0	40.4761904761905	NA	0.015873015873016	186	4B	NA	11.1806495726496	33.9249301282051	4.77083333333333	34.34375	NA	NA
7	1973	1973-07-01	19.3870967741935	937.096774193548	0.290322580645161	106.451612903226	NA	0	187	4B	NA	12.8211111111111	34.9243076923077	0.791666666666667	25.675	NA	NA
8	1973	1973-08-01	4.82692307692308	550.038461538462	0	34.7115384615385	NA	0.019230769230769	188	4B	NA	NA	NA	NA	NA	NA	NA
9	1973	1973-09-01	12.8787878787879	482.621212121212	0.015151515151515	40.2727272727273	NA	0.03030303030303	189	4B	NA	15.6859803921569	31.2243725490196	2.58	NA	NA	NA
10	1973	1973-10-01	3.64285714285714	1.78571428571429	0.071428571428571	12.6071428571429	NA	0.035714285714286	190	4B	NA	13.7210677083333	33.4139453125	NA	NA	NA	NA
11	1973	1973-11-01	0	0	0	0	NA	0	191	4B	NA	7.086	27.0285	NA	NA	NA	NA
12	1973	1973-12-01	1.66666666666667	0	0	0.066666666666667	NA	0.2	192	4B	NA	7.28314516129032	33.2863965053763	0.3	9.1	NA	NA
1	1974	1974-01-01	0	1	0	0.980392156862745	NA	0.03921568627451	193	4B	NA	6.1181884057971	32.4033206521739	0.378571428571429	NA	NA	NA
2	1974	1974-02-01	0.025641025641026	0	0.025641025641026	0	NA	0.025641025641026	194	4B	NA	5.88252577319588	33.5939329896907	0.528571428571429	18.7333333333333	NA	NA
3	1974	1974-03-01	0.574712643678161	0.574712643678161	0	1.17241379310345	NA	0.057471264367816	195	4B	NA	6.03470238095238	28.2426845238095	0.45	17.25	NA	NA
4	1974	1974-04-01	0.568181818181818	2.84090909090909	0	5.71590909090909	NA	0	196	4B	NA	9.48489583333333	25.6958645833333	NA	NA	NA	NA
5	1974	1974-05-01	7.0625	42.203125	0.015625	11.78125	NA	0.03125	197	4B	NA	9.19260504201681	31.6268207282913	0.9	NA	NA	NA
6	1974	1974-06-01	18.5806451612903	536.290322580645	0.048387096774194	133.064516129032	NA	0	198	4B	NA	12.2523638888889	33.8792920903955	NA	NA	NA	NA
7	1974	1974-07-01	13.9166666666667	1244.44444444444	0.222222222222222	119.472222222222	NA	0.027777777777778	199	4B	NA	NA	NA	NA	NA	NA	NA
8	1974	1974-08-01	3.33333333333333	599.183333333333	0	30.0666666666667	NA	0.05	200	4B	7.44375	15.8488888888889	31.8184464285714	NA	NA	7.325	7.63
9	1974	1974-09-01	17.5333333333333	80.0333333333333	0.016666666666667	35.8833333333333	NA	0.05	201	4B	7.6975	14.7406597222222	30.8343236111111	NA	NA	7.61	7.8
10	1974	1974-10-01	11.4035087719298	32.4561403508772	0	27.2631578947368	NA	0.052631578947368	202	4B	7.79625	12.0722794117647	32.4026225490196	NA	NA	7.63	7.91
11	1974	1974-11-01	5.35714285714286	1.78571428571429	0	3.64285714285714	NA	0.107142857142857	203	4B	7.735	8.82909090909091	33.6214015151515	NA	NA	7.66	7.835
12	1974	1974-12-01	0	0	0	0.133333333333333	NA	0	204	4B	NA	8.31041666666667	34.7063125	NA	NA	NA	NA
1	1975	1975-01-01	0	0	0	0	NA	0.033333333333333	205	4B	7.75875	6.415	31.3454054054054	NA	NA	7.675	7.815
2	1975	1975-02-01	0	0.025	0	0	NA	0.025	206	4B	8.26385714285714	6.23001538461538	34.6718025333333	NA	NA	8.236	8.29
3	1975	1975-03-01	0	0	0	1.75438596491228	NA	0.035087719298246	207	4B	NA	5.98774047619048	34.2326677810452	0.598717948717949	18.5435897435897	NA	NA
4	1975	1975-04-01	0.014492753623188	10.8985507246377	0	0	NA	0.028985507246377	208	4B	8.25179487179487	5.48780952380952	33.7625736842105	NA	18.5	8.164	8.408
5	1975	1975-05-01	2.38095238095238	33.4047619047619	0	1.21428571428571	NA	0.023809523809524	209	4B	NA	7.29046296296296	33.3191405405405	NA	NA	NA	NA
6	1975	1975-06-01	10.4651162790698	1168.6511627907	0	0.023255813953488	NA	0.023255813953488	210	4B	NA	10.6760531135531	33.4415164835165	NA	NA	NA	NA
7	1975	1975-07-01	28.8305084745763	1105.08474576271	0	27.9830508474576	NA	0	211	4B	NA	13.2109345238095	34.347256127451	NA	NA	NA	NA
8	1975	1975-08-01	70	463.333333333333	0	10.0333333333333	NA	0	212	4B	8.33183333333333	17.1870339204175	32.6511128506197	9.47793333333333	NA	8.18333333333333	8.475
9	1975	1975-09-01	10	92.5166666666667	0	10.8333333333333	NA	0.016666666666667	213	4B	NA	11.73	34.5603333333333	NA	NA	NA	NA
10	1975	1975-10-01	2.51666666666667	18.35	0.1	10.0333333333333	NA	0.016666666666667	214	4B	NA	11.1026996442255	34.5921724513582	NA	NA	NA	NA
11	1975	1975-11-01	4.65116279069767	0	0.023255813953488	51.2093023255814	NA	0.023255813953488	215	4B	NA	9.23108641975309	34.2153913580247	NA	NA	NA	NA
12	1975	1975-12-01	0.022727272727273	0	0	3.47727272727273	NA	0.113636363636364	216	4B	NA	9.23428571428571	34.6857142857143	NA	NA	NA	NA
1	1976	1976-01-01	0.022727272727273	0	0.022727272727273	1.13636363636364	NA	0.090909090909091	217	4B	NA	7.30430555555556	34.3986770833333	NA	NA	NA	NA
2	1976	1976-02-01	0	0	0	0	NA	0.041666666666667	218	4B	NA	5.35118402777778	34.528487995338	NA	NA	NA	NA
3	1976	1976-03-01	0	0	0.045454545454545	0	NA	0.068181818181818	219	4B	NA	6.1135858974359	34.5974773076923	0.512933333333333	31.6891304347826	NA	NA
4	1976	1976-04-01	0	0	0	1.11111111111111	NA	0.022222222222222	220	4B	NA	7.0082515576324	34.7344517133956	0.5625	32.5866666666667	NA	NA
5	1976	1976-05-01	2.5	154.183333333333	0.033333333333333	0.833333333333333	NA	0	221	4B	NA	8.8883024691358	34.2609358974359	NA	NA	NA	NA
6	1976	1976-06-01	26.7441860465116	1844.18604651163	0	9.30232558139535	NA	0.023255813953488	222	4B	NA	9.99223489932886	34.2162651515152	NA	NA	NA	NA
7	1976	1976-07-01	37.5208333333333	1359.375	0.020833333333333	138.541666666667	NA	0.020833333333333	223	4B	NA	16.2584509803922	34.592746031746	NA	NA	NA	NA
8	1976	1976-08-01	30.7884615384615	682.730769230769	0.25	77.9230769230769	NA	0.019230769230769	224	4B	NA	16.3372094081459	33.7303693009315	3.41666666666667	72.9857142857143	NA	NA
9	1976	1976-09-01	13.2075471698113	314.150943396226	0.150943396226415	53.8867924528302	NA	0.056603773584906	225	4B	NA	14.9792410828025	33.5009128333333	0.938541666666667	53.00625	NA	NA
10	1976	1976-10-01	4	6	0.04	14.04	NA	0	226	4B	NA	12.4558992805755	34.552860911271	NA	NA	NA	NA
11	1976	1976-11-01	5.75409836065574	6.55737704918033	0.032786885245902	18.0327868852459	NA	0.032786885245902	227	4B	NA	9.8144024024024	33.1215137286325	1.54602102102102	55.3175925925926	NA	NA
12	1976	1976-12-01	1.69491525423729	5.08474576271186	0	3.4406779661017	NA	0.016949152542373	228	4B	NA	8.79	33.3631166666667	NA	NA	NA	NA
1	1977	1977-01-01	0	0	0	0.962264150943396	NA	0.037735849056604	229	4B	NA	5.59407407407407	34.5309403292181	NA	NA	NA	NA
2	1977	1977-02-01	0	0	0	1.11111111111111	NA	0	230	4B	NA	4.96691421568627	34.1959365277778	0.426190476190476	48.4967948717949	NA	NA
3	1977	1977-03-01	0.793650793650794	0	0	0	NA	0	231	4B	NA	5.38819471947195	32.3095572089947	1.86687878787879	NA	NA	NA
4	1977	1977-04-01	0.016666666666667	24.1833333333333	0	0.85	NA	0.016666666666667	232	4B	NA	5.82864837398374	34.7085386178862	NA	NA	NA	NA
5	1977	1977-05-01	1.72413793103448	104.609195402299	0	2.8735632183908	NA	0.011494252873563	233	4B	NA	7.21043150896722	33.9352026624216	2.30173076923077	55.4337837837838	NA	NA
6	1977	1977-06-01	15.8536585365854	352.463414634146	0	26.8536585365854	NA	0.024390243902439	234	4B	NA	10.4371721311475	34.5043333333333	NA	NA	NA	NA
7	1977	1977-07-01	12.2222222222222	603.333333333333	0	77.7777777777778	NA	0	235	4B	NA	14.4885989208633	33.0547981829574	2.12935897435897	45.0942307692308	NA	NA
8	1977	1977-08-01	7.95454545454545	343.227272727273	0	82.9545454545455	NA	0	236	4B	NA	14.9844623655914	33.4269945652174	1.15185185185185	NA	NA	NA
9	1977	1977-09-01	18.02	271.06	0.02	161	NA	0.02	237	4B	NA	12.2461794871795	33.0927270833333	3.29911764705882	NA	NA	NA
10	1977	1977-10-01	0	15.9090909090909	0	6.90909090909091	NA	0.181818181818182	238	4B	NA	12.0673720238095	32.5942720238095	0.827096774193548	34.3934523809524	NA	NA
11	1977	1977-11-01	0	1.25	0.025	5.05	NA	0.125	239	4B	NA	7.99290540540541	31.4399763513514	4.32845911949686	NA	NA	NA
12	1977	1977-12-01	0	0	0	2.94444444444445	NA	0	240	4B	NA	7.80479166666667	34.1824182692308	NA	NA	NA	NA
1	1978	1978-01-01	0	0	0	0	NA	0	241	4B	NA	5.10221361502347	33.0884551643192	NA	NA	NA	NA
2	1978	1978-02-01	0	0	0	0.847457627118644	NA	0.016949152542373	242	4B	NA	4.76633463541667	34.5724873015873	NA	NA	NA	NA
3	1978	1978-03-01	0	0	0	0	NA	0.027777777777778	243	4B	NA	4.10825396825397	33.629711622205	NA	NA	NA	NA
4	1978	1978-04-01	0	3.94117647058824	0	0.980392156862745	NA	0.03921568627451	244	4B	NA	5.89630769230769	34.3033897435897	1.33333333333333	NA	NA	NA
5	1978	1978-05-01	0	109.617021276596	0	0	NA	0.021276595744681	245	4B	NA	7.84187581699346	32.9822308151445	NA	NA	NA	NA
6	1978	1978-06-01	0	0	0	0	NA	0	246	4B	NA	10.7444351851852	34.6348209259259	NA	NA	NA	NA
7	1978	1978-07-01	0.043478260869565	30.4347826086957	0	4.34782608695652	NA	0.043478260869565	247	4B	NA	13.2804961826563	33.2908227730625	NA	NA	NA	NA
8	1978	1978-08-01	0	0	0	0	NA	0	248	4B	NA	14.0242034722222	33.8440296717172	NA	NA	NA	NA
9	1978	1978-09-01	0	213.727272727273	0	4.54545454545455	NA	0.090909090909091	249	4B	NA	13.6237777777778	32.0916695402299	NA	NA	NA	NA
10	1978	1978-10-01	0	0	0	50	NA	0	250	4B	NA	12.2042333333333	32.3597142506057	NA	NA	NA	NA
11	1978	1978-11-01	0	0	0	0	NA	0	251	4B	NA	9.97137677304964	34.021210375817	NA	NA	NA	NA
12	1978	1978-12-01	0	0	0.027027027027027	0	NA	0	252	4B	NA	8.66428571428571	34.2185714285714	NA	NA	NA	NA
1	1979	1979-01-01	0	0	0	0	NA	0	253	4B	NA	4.26679310344828	33.860965408805	NA	NA	NA	NA
2	1979	1979-02-01	0	0	0	2.17391304347826	NA	0.043478260869565	254	4B	NA	2.87557284874057	34.0547765640715	NA	NA	NA	NA
3	1979	1979-03-01	0	0	0	0	NA	0	255	4B	NA	3.575625	34.5121901408451	NA	NA	NA	NA
4	1979	1979-04-01	0	1.38888888888889	0	0	NA	0.027777777777778	256	4B	NA	3.96820588235294	34.4578875	0.511111111111111	32.4444444444444	NA	NA
5	1979	1979-05-01	0	41.6666666666667	0	0	NA	0	257	4B	NA	7.1	33.019328125	NA	NA	NA	NA
6	1979	1979-06-01	0	20.4545454545455	0	0	NA	0	258	4B	NA	11.7362422601782	31.1131278293011	NA	NA	NA	NA
7	1979	1979-07-01	55.5555555555556	2716.66666666667	0	19.4444444444444	NA	0	259	4B	NA	13.8618605860586	32.7297610785272	NA	NA	NA	NA
8	1979	1979-08-01	22.7272727272727	290.909090909091	0	11.3636363636364	NA	0	260	4B	NA	15.866936859959	32.2981315564552	NA	33.0088888888889	NA	NA
9	1979	1979-09-01	35.7142857142857	121.428571428571	0	200	NA	0.142857142857143	261	4B	NA	15.3733333333333	34.1408333333333	NA	NA	NA	NA
10	1979	1979-10-01	11.4090909090909	31.8181818181818	0	111.363636363636	NA	0	262	4B	NA	13.66725	31.3817307692308	NA	NA	NA	NA
11	1979	1979-11-01	0	0	0.05	0	NA	0	263	4B	NA	8.76551439153439	34.638055011544	NA	NA	NA	NA
12	1979	1979-12-01	0	0	0.214285714285714	0.071428571428571	NA	0	264	4B	NA	7.31333333333333	34.2043333333333	NA	NA	NA	NA
1	1980	1980-01-01	0	0	0	0	NA	0	265	4B	NA	5.78950730371632	34.1566814241938	NA	NA	NA	NA
2	1980	1980-02-01	0	0	0	2.17391304347826	NA	0	266	4B	7.725	5.11111101432443	34.0379061488484	NA	NA	7.6	7.85
3	1980	1980-03-01	0	0	0	0	NA	0	267	4B	NA	4.17864902998236	34.5376983660131	NA	NA	NA	NA
4	1980	1980-04-01	0.02	0	0.02	0	NA	0.02	268	4B	NA	5.03768518518519	28.805	NA	NA	NA	NA
5	1980	1980-05-01	0	53.4827586206897	0	0	NA	0	269	4B	8.325	9.88	28.7720555555556	NA	280.25	8.1	8.55
6	1980	1980-06-01	5	780	0	0.05	NA	0	270	4B	8.49882936507936	12.6688599143361	32.0510852985639	NA	NA	8.28	8.73
7	1980	1980-07-01	42.9285714285714	3335.71428571429	0	253.571428571429	NA	0	271	4B	NA	14.0241398367644	31.2449169765166	NA	NA	NA	NA
8	1980	1980-08-01	0.066666666666667	36.6666666666667	0	16.6666666666667	NA	0	272	4B	8.05	15.7188725490196	28.5167843137255	NA	240.825	8	8.1
9	1980	1980-09-01	15	828.333333333333	0	8.4	NA	0.033333333333333	273	4B	NA	15.2776834130781	32.7905028490028	NA	NA	NA	NA
10	1980	1980-10-01	0	11.4285714285714	0	1.48571428571429	NA	0.028571428571429	274	4B	NA	12.6435606060606	30.975	NA	NA	NA	NA
11	1980	1980-11-01	0	1.66666666666667	0	1.7	NA	0.1	275	4B	8.075	8.46935286935287	33.4273528693529	NA	198.325	8.05	8.1
12	1980	1980-12-01	0	12.1212121212121	0	0.060606060606061	NA	0.03030303030303	276	4B	8.18166666666667	7.13349673202614	32.5730392156863	NA	NA	8.11	8.27
1	1981	1981-01-01	0	0	0	0	NA	0.076923076923077	277	4B	NA	5.80955451713396	34.6815224299065	NA	NA	NA	NA
2	1981	1981-02-01	0	0	0	2.34883720930233	NA	0.069767441860465	278	4B	7.9	5.09406060786662	32.5942824709871	NA	414.25	7.9	7.9
3	1981	1981-03-01	0	0	0	0.962264150943396	NA	0	279	4B	NA	3.36	30.91125	NA	NA	NA	NA
4	1981	1981-04-01	0	13.2264150943396	0	0	NA	0.037735849056604	280	4B	NA	6.76745098039216	28.4925	NA	NA	NA	NA
5	1981	1981-05-01	0	43.2432432432432	0	0	NA	0.054054054054054	281	4B	8.3	9.15489583333333	29.5589416666667	NA	183.75	8.1	8.5
6	1981	1981-06-01	10.5961538461538	924.057692307692	0	0.961538461538462	NA	0	282	4B	NA	12.1417469467401	32.0273732834022	NA	NA	NA	NA
7	1981	1981-07-01	0	5.26315789473684	0	15.7894736842105	NA	0	283	4B	NA	13.2566526503568	33.5763516819572	NA	NA	NA	NA
8	1981	1981-08-01	1.5625	245.375	0	17.25	NA	0.03125	284	4B	8.186375	16.3240168350168	30.5207355218855	0.5921875	104.75125	7.6	8.47
9	1981	1981-09-01	0	75	0	59.1363636363636	NA	0.045454545454545	285	4B	NA	16.1789415204678	31.3479263157895	0.892307692307692	NA	NA	NA
10	1981	1981-10-01	0	0	0	2.38095238095238	NA	0.095238095238095	286	4B	NA	12.3899166666667	32.8891845238095	NA	NA	NA	NA
11	1981	1981-11-01	2.56410256410256	2.58974358974359	0.179487179487179	10.4102564102564	NA	0.076923076923077	287	4B	8	8.93656555555556	33.6092464444444	NA	348	8	8
12	1981	1981-12-01	0	0	0.027777777777778	1.38888888888889	NA	0.138888888888889	288	4B	NA	3.21666666666667	26.6841666666667	NA	NA	NA	NA
1	1982	1982-01-01	0	0	0	0	NA	0	289	4B	NA	3.7937688172043	33.6155935275081	NA	NA	NA	NA
2	1982	1982-02-01	2	0	0	0.04	NA	0	290	4B	7.88263157894737	3.49917169179229	32.7329	NA	434	7.8	7.92
3	1982	1982-03-01	0	0	0	0	NA	0	291	4B	NA	4.46216069849691	32.8103557874763	7	85.75	NA	NA
4	1982	1982-04-01	0	100	0	0	NA	0.066666666666667	292	4B	NA	5.76463131313131	32.8204191919192	1.11666666666667	31.55	NA	NA
5	1982	1982-05-01	11.1111111111111	0	0	5.55555555555556	NA	0	293	4B	8.05	7.54389880952381	30.2355297619048	1.36904761904762	85.2608333333333	7.9	8.2
6	1982	1982-06-01	1.64516129032258	1053.22580645161	0	4.83870967741935	NA	0.032258064516129	294	4B	8.21565217391304	12.4775723854554	33.8499781305115	2	28.2	8	8.44
7	1982	1982-07-01	85	10	0	10	NA	0	295	4B	8.40269736842105	15.3051019774356	32.6878036117221	4	37.85	8.15	8.67
8	1982	1982-08-01	18.4210526315789	602.631578947368	0	50	NA	0.052631578947368	296	4B	8.0168475177305	15.1806959459459	32.2785063063063	4.5	47.4705555555556	7.77	8.34
9	1982	1982-09-01	0	150	0	41.2352941176471	NA	0.058823529411765	297	4B	8.24444444444445	16.0388314393939	32.130150063857	4.33770833333333	30.35	8.13	8.36
10	1982	1982-10-01	10.2941176470588	32.3529411764706	0.029411764705882	111.852941176471	NA	0	298	4B	NA	13.9621892857143	33.2802578306878	3	37.15	NA	NA
11	1982	1982-11-01	0	2.40476190476191	0	20.4285714285714	NA	0.071428571428571	299	4B	8.15	11.3805047619048	33.4775352380952	1	122.333333333333	8.1	8.2
12	1982	1982-12-01	0	0	0	1.85714285714286	NA	0	300	4B	NA	7.29801890756303	31.7079761904762	NA	NA	NA	NA
1	1983	1983-01-01	0	0	0	0	NA	0	301	4B	8.06279069767442	6.61601515151515	31.9119444444444	NA	NA	7.88	8.12
2	1983	1983-02-01	0	0	0	2.7027027027027	NA	0.027027027027027	302	4B	8.06428571428571	4.86498233215548	33.4113381696429	NA	334	7.8	8.15
3	1983	1983-03-01	0	8.16279069767442	0	3.48837209302326	NA	0.069767441860465	303	4B	NA	4.47308917548501	32.1185864197531	6	39.65	NA	NA
4	1983	1983-04-01	0	38.8888888888889	0	0	NA	0.037037037037037	304	4B	NA	5.68347916666667	31.7169450326097	2.34444444444444	35.725	NA	NA
5	1983	1983-05-01	3.06122448979592	132.65306122449	0.020408163265306	9.20408163265306	NA	0	305	4B	8.17541666666667	8.60429073295985	32.1737165657685	8.875	151.691666666667	7.8	8.48
6	1983	1983-06-01	11.8421052631579	969.789473684211	0	0	NA	0.052631578947368	306	4B	8.32714419475655	11.3463051801802	33.0831570382883	4.5	46.8	8.15	8.61
7	1983	1983-07-01	13.5405405405405	6198.64864864865	0.027027027027027	45.9459459459459	NA	0	307	4B	8.30295454545455	14.9288233024691	32.1301372580645	4.5	32.325	8.02	8.59
8	1983	1983-08-01	47.7272727272727	981.818181818182	0	77.2727272727273	NA	0.045454545454545	308	4B	8.1265701754386	16.5523246753247	31.1872806637807	2.67954545454545	70.2343333333333	7.96	8.2775
9	1983	1983-09-01	11.3	563.75	0.025	48.8	NA	0.025	309	4B	8.13641666666667	15.2255036231884	32.6112777777778	4	31.45	8.06333333333333	8.24
10	1983	1983-10-01	17.8571428571429	164.285714285714	0.071428571428571	189.357142857143	NA	0	310	4B	NA	11.675119047619	31.9292698412698	2	42.9	NA	NA
11	1983	1983-11-01	3.84615384615385	0	0	15.4230769230769	NA	0.076923076923077	311	4B	8.05	10.3348	32.1274393939394	0.521604938271605	121.583333333333	8	8.1
12	1983	1983-12-01	2.38095238095238	0	0.095238095238095	2.38095238095238	NA	0.142857142857143	312	4B	NA	7.63489141414141	33.5455373737374	NA	43.6	NA	NA
1	1984	1984-01-01	0	0	0	0	NA	0.25	313	4B	7.99378378378378	6.21715170278638	32.3028943859649	NA	NA	7.9	8.09
2	1984	1984-02-01	0	0	0.204545454545455	0	NA	0.068181818181818	314	4B	NA	5.0038551242236	34.0994838630166	1.25	76.8	NA	NA
3	1984	1984-03-01	0	45.4545454545455	0	0.045454545454545	NA	0.090909090909091	315	4B	7.95	3.67405956112853	33.0589665621735	6.66666666666667	250.05	7.9	8
4	1984	1984-04-01	0	3.57142857142857	0	0	NA	0	316	4B	NA	5.31941754187055	30.9793769343995	2.66666666666667	40.35	NA	NA
5	1984	1984-05-01	3.94117647058824	323.549019607843	0	0.980392156862745	NA	0	317	4B	8.17567796610169	8.8098920507597	32.4829441948113	4.66666666666667	183.833333333333	8.03	8.55
6	1984	1984-06-01	19.6785714285714	180.428571428571	0	3.57142857142857	NA	0.035714285714286	318	4B	NA	11.8450114460492	32.9630468767344	3.25	37.85	NA	NA
7	1984	1984-07-01	66.2058823529412	702.941176470588	0	20.5882352941176	NA	0.029411764705882	319	4B	8.1854347826087	12.755269416295	32.5457969839371	4.33333333333333	28.95	8.08	8.39
8	1984	1984-08-01	8	144	0	20	NA	0	320	4B	8.16959090909091	16.5931317304924	31.2401555955466	1.86111111111111	31.4333333333333	7.99	8.43
9	1984	1984-09-01	56.6666666666667	420	0	146.666666666667	NA	0	321	4B	8.1357037037037	13.1783672248804	34.1894124202552	7	47.6621428571429	8	8.29
10	1984	1984-10-01	2.94117647058824	10.7843137254902	0.03921568627451	26.4901960784314	NA	0.137254901960784	322	4B	NA	12.3946304761905	30.3041877142857	6.66666666666667	38.6	NA	NA
11	1984	1984-11-01	0	0	0	2.26086956521739	NA	0.08695652173913	323	4B	7.975	11.312697740113	30.4883564971751	NA	217.6	7.95	8
12	1984	1984-12-01	1.66666666666667	13.3333333333333	0	1.66666666666667	NA	0.033333333333333	324	4B	8.01523809523809	7.13109623015873	32.0030119047619	2	92.9	7.935	8.09
1	1985	1985-01-01	0	0	0.017857142857143	0.017857142857143	NA	0.017857142857143	325	4B	8.02655555555556	3.70117396593674	31.9739993638677	NA	53.6130952380952	7.93	8.09
2	1985	1985-02-01	0	0	0.041095890410959	7.53424657534247	NA	0.068493150684932	326	4B	NA	3.93973563447725	33.4771891118982	NA	36.4080952380952	NA	NA
3	1985	1985-03-01	0	0.862068965517241	0.017241379310345	7.77586206896552	NA	0.155172413793103	327	4B	7.75	2.69604497354497	31.9829346666667	NA	328.5	7.7	7.8
4	1985	1985-04-01	0	102.040816326531	0.020408163265306	9.22448979591837	NA	0.122448979591837	328	4B	NA	4.67450980392157	31.7074129901961	7.06680272108844	80.9	NA	NA
5	1985	1985-05-01	4.48214285714286	273.214285714286	0	2.67857142857143	NA	0.017857142857143	329	4B	8.17224137931034	7.9042735042735	30.5726170138889	2.33333333333333	172.083333333333	7.93	8.45
6	1985	1985-06-01	43.8771929824561	1351.78947368421	0	6.15789473684211	NA	0.035087719298246	330	4B	8.23142857142857	12.3663202247191	30.8414822097378	19.3333333333333	13.3444444444444	8.14	8.3
7	1985	1985-07-01	50.0196078431373	1623.52941176471	0.019607843137255	23.5490196078431	NA	0.03921568627451	331	4B	8.19745283018868	14.0468459944365	32.7408177349718	6.83333333333333	33.2	8.06	8.3
8	1985	1985-08-01	46.5211267605634	671.830985915493	0.098591549295775	146.492957746479	NA	0.098591549295775	332	4B	8.175	15.8381311360964	32.1048935670599	4.2875	12.6662280701754	8.04666666666667	8.29
9	1985	1985-09-01	23.2758620689655	358.620689655172	0.068965517241379	186.293103448276	NA	0.086206896551724	333	4B	7.95	13.9543201754386	31.5711721238938	7	145.583333333333	7.9	8
10	1985	1985-10-01	10.3448275862069	25.8620689655172	0	60.3793103448276	NA	0.03448275862069	334	4B	NA	12.5852754532775	33.0631922594142	1.43382352941176	112.85	NA	NA
11	1985	1985-11-01	8.33333333333333	0.055555555555556	0	19.4444444444444	NA	0	335	4B	8.025	8.73274564564564	33.038875611413	NA	124.975	8	8.05
12	1985	1985-12-01	0	1.78571428571429	0.035714285714286	5.46428571428571	NA	0.071428571428571	336	4B	NA	6.42177083333333	31.463703125	NA	41.4	NA	NA
1	1986	1986-01-01	0	0	0	1.23255813953488	NA	0.093023255813953	337	4B	8.07140625	5.47210843373494	31.1074563492063	NA	183.233333333333	7.87	8.26
2	1986	1986-02-01	0	0	0.058823529411765	1.47058823529412	NA	0.088235294117647	338	4B	NA	3.30503652263375	33.909836400463	0.729054054054054	106.633333333333	NA	NA
3	1986	1986-03-01	0	0	0	0.833333333333333	NA	0.033333333333333	339	4B	7.86	1.49709677419355	29.4630222222222	40.5	152.459090909091	7.7	7.9
4	1986	1986-04-01	0	19.1176470588235	0.058823529411765	0.029411764705882	NA	0	340	4B	NA	3.82558918128655	32.8193928710666	5.33809523809524	64.25	NA	NA
5	1986	1986-05-01	0	171.276595744681	0	2.12765957446809	NA	0	341	4B	8.22	8.32654695767196	32.641569973545	31	148.775	7.8	8.5
6	1986	1986-06-01	16.9821428571429	883.928571428571	0	8.03571428571429	NA	0	342	4B	NA	10.4253156893611	33.6455145820984	12.6666666666667	39.3	NA	NA
7	1986	1986-07-01	17	2460.39622641509	0	21.6981132075472	NA	0	343	4B	8.34792682926829	13.8116040688576	33.1809880841122	7	44.65	8.15	8.52
8	1986	1986-08-01	116.384615384615	1027.90384615385	0	15.3846153846154	NA	0.038461538461538	344	4B	8.17324761904762	16.4805972380952	31.8282538888889	NA	65.5675438596491	7.9	8.285
9	1986	1986-09-01	9.53448275862069	41.3965517241379	0.017241379310345	16.3965517241379	NA	0.03448275862069	345	4B	8.00846153846154	12.8559592198582	33.1621313829787	5	37.1	7.82	8.18
10	1986	1986-10-01	6.91379310344828	12.9310344827586	0.017241379310345	37.0689655172414	NA	0.03448275862069	346	4B	NA	12.6784226190476	32.5459382440476	7	20.7	NA	NA
11	1986	1986-11-01	7.14285714285714	1.78571428571429	0	7.16071428571429	NA	0.125	347	4B	NA	9.58582617951849	34.2723386635539	1.98333333333333	152.428571428571	NA	NA
12	1986	1986-12-01	0	0	0	0.048780487804878	NA	0.024390243902439	348	4B	8	8.59748640661939	32.3025076832151	4	115.7125	8	8
1	1987	1987-01-01	0	0	0.046511627906977	0.023255813953488	NA	0.13953488372093	349	4B	8.07951612903226	4.44015306122449	33.317140625	NA	41.8170454545455	7.84666666666667	8.12
2	1987	1987-02-01	0	0	0.022222222222222	0.044444444444444	NA	0.088888888888889	350	4B	8.0195524691358	3.71914562706271	33.7985665360555	2.63088235294118	251.58125	7.6	8.3075
3	1987	1987-03-01	0	0.78125	0.046875	0.78125	NA	0.140625	351	4B	8.0325	1.7961220657277	32.00885	4.4843137254902	161.3	8.02	8.0425
4	1987	1987-04-01	0	1.16279069767442	0	0.023255813953488	NA	0	352	4B	NA	5.77197916666667	27.9875208333333	4.5	117.9	NA	NA
5	1987	1987-05-01	4.65116279069767	7	0	0	NA	0	353	4B	8.24	9.30849537037037	27.5141180555556	13	114	8	8.4
6	1987	1987-06-01	20.2380952380952	697.619047619048	0	0	NA	0	354	4B	8.15686567164179	10.4249561893739	32.730679601486	12	48.6	7.99	8.45
7	1987	1987-07-01	156.976744186047	950	0	7	NA	0.023255813953488	355	4B	NA	13.5768060103985	33.1729688589189	11	57.1	NA	NA
8	1987	1987-08-01	87.5454545454545	1321.61363636364	0	28.4545454545455	NA	0	356	4B	8.28876909722222	14.6041001343101	31.6922050523646	7	89.8797619047619	7.9	8.51
9	1987	1987-09-01	40.0285714285714	382.857142857143	0	85.7142857142857	NA	0.085714285714286	357	4B	NA	12.979549382716	33.2686875	5.66666666666667	67.7428571428571	NA	NA
10	1987	1987-10-01	19	62.0862068965517	0.03448275862069	35.3620689655172	NA	0.051724137931034	358	4B	NA	11.3306078431373	32.4184052083333	1.88095238095238	51.45	NA	NA
11	1987	1987-11-01	3.77358490566038	5.66037735849057	0	14.188679245283	NA	0.037735849056604	359	4B	7.9	9.83953214285714	33.3363761904762	1.66666666666667	88.6	7.8	8
12	1987	1987-12-01	2.4390243902439	1.21951219512195	0	9.80487804878049	NA	0.024390243902439	360	4B	NA	7.2594	31.587030952381	2	83.0666666666667	NA	NA
1	1988	1988-01-01	0	0	0.037735849056604	0.037735849056604	NA	0.037735849056604	361	4B	7.87672727272727	7.35851884057971	32.8903417391304	0.563333333333333	36.6	7.83	7.92
2	1988	1988-02-01	0	0	0.018867924528302	0.943396226415094	NA	0.037735849056604	362	4B	7.925	6.41409369907659	33.4409950381679	1.19065656565657	138.39375	7.8	8.05
3	1988	1988-03-01	0	0.035714285714286	0.035714285714286	0	NA	0.071428571428571	363	4B	7.96	5.04578608466802	33.1433819262956	1	84.725	7.96	7.96
4	1988	1988-04-01	1.36986301369863	15.0821917808219	0	0.027397260273973	NA	0.027397260273973	364	4B	NA	6.18487748780493	31.897712780991	25.3333333333333	66.925	NA	NA
5	1988	1988-05-01	17.6197183098592	116.943661971831	0	0.774647887323944	NA	0.014084507042254	365	4B	8.29944444444445	8.51440808272842	32.2511268084066	2.19339622641509	105.47	8	8.59
6	1988	1988-06-01	39	1189.83050847458	0	5.10169491525424	NA	0	366	4B	8.42111111111111	11.9078565402704	34.0769112100045	1.06733333333333	45.68	8.28	8.55
7	1988	1988-07-01	30.3483146067416	1144.95505617978	0.02247191011236	21.9438202247191	NA	0.02247191011236	367	4B	NA	14.0191701039103	33.7247899978609	3.29166666666667	45.2	NA	NA
8	1988	1988-08-01	14.6666666666667	210.666666666667	0.146666666666667	53.36	NA	0.013333333333333	368	4B	8.27741666666667	14.9881593614719	32.9334649298086	2.50024509803922	50.819512195122	7.79	8.525
9	1988	1988-09-01	42.1875	65.625	0	1.59375	NA	0.03125	369	4B	NA	13.6980442766359	34.1356146879705	2.30855967078189	52.725	NA	NA
10	1988	1988-10-01	6.90196078431373	12.7450980392157	0.274509803921569	71.6078431372549	NA	0.098039215686275	370	4B	7.88833333333333	11.6902357609711	33.4113732492997	2.08333333333333	61.9	7.67	8.3
11	1988	1988-11-01	3.28947368421053	1.97368421052632	0	3.98684210526316	NA	0.026315789473684	371	4B	8.02	9.71141092023307	33.7725358616302	0.877453703703704	90.625	8	8.1
12	1988	1988-12-01	0	0	0	0.035714285714286	NA	0.107142857142857	372	4B	NA	7.39372128038905	32.6961455824151	0.480833333333333	90.4333333333333	NA	NA
1	1989	1989-01-01	0	0	0	1.16279069767442	NA	0.162790697674419	373	4B	8.09666666666667	7.20135553483553	32.989571022678	0.659342723004695	55.7	8.05	8.15
2	1989	1989-02-01	1.25	0	0	0	NA	0.025	374	4B	7.86	6.73278376102293	33.6834087600869	0.881701754385965	178.175	7.8	7.9
3	1989	1989-03-01	4.54545454545455	0	0	18.1818181818182	NA	0.045454545454545	375	4B	NA	6.35787237690367	32.2313309744412	1.2116862745098	236.683333333333	NA	NA
4	1989	1989-04-01	1.85185185185185	227.777777777778	0	13	NA	0.037037037037037	376	4B	NA	6.94519858058608	33.0682993744681	1.80732804232804	37.895	NA	NA
5	1989	1989-05-01	84.1136363636364	275.090909090909	0	4.56818181818182	NA	0.022727272727273	377	4B	8.4	9.17265981112524	32.6958435273762	4.28135802469136	99.2875	8.1	8.6
6	1989	1989-06-01	145.945945945946	1233.81081081081	0	37.8378378378378	NA	0	378	4B	8.30037037037037	13.5704413341001	33.1916514074153	2.46374641422834	74.85	8.22	8.38
7	1989	1989-07-01	2.34883720930233	484.883720930233	0	14	NA	0.023255813953488	379	4B	NA	14.7806839460797	33.5713622142986	2.48353909465021	29.3	NA	NA
8	1989	1989-08-01	16.6666666666667	217.777777777778	0.533333333333333	76.6888888888889	NA	0.044444444444444	380	4B	7.98	15.6229637196685	33.3493094328073	2.79662541254125	45.9843137254902	7.9	8.1
9	1989	1989-09-01	19.0714285714286	40.4761904761905	0.119047619047619	98.8333333333333	NA	0.047619047619048	381	4B	NA	15.6061571234998	33.441330246565	1.86027083333333	58.52	NA	NA
10	1989	1989-10-01	18.2363636363636	73.6363636363636	0.236363636363636	756.381818181818	NA	0.036363636363636	382	4B	NA	12.7270810863592	33.5559890180079	1.31973684210526	82.1833333333333	NA	NA
11	1989	1989-11-01	1.10869565217391	1.08695652173913	0	25.0869565217391	NA	0.065217391304348	383	4B	7.92	10.9911850997661	33.5664749299334	2	82.7222222222222	7.9	8
12	1989	1989-12-01	5.68181818181818	7.95454545454545	0	5.68181818181818	NA	0.136363636363636	384	4B	NA	8.75299623352166	34.212211047619	3	17.7384615384615	NA	NA
1	1990	1990-01-01	0	1.51515151515151	0	0	NA	0.090909090909091	385	4B	7.82363636363636	6.69415683473129	33.3020090547874	12.825	54.9079166666667	7.61	8
2	1990	1990-02-01	0.735294117647059	0.014705882352941	0	0.735294117647059	NA	0.117647058823529	386	4B	7.68299285714286	6.84134824528426	34.2355863118322	3.21753472222222	97.6571428571429	7.4	7.901
3	1990	1990-03-01	1.78571428571429	57.1428571428571	0	0	NA	0	387	4B	8.01196371179326	6.59026236476575	32.1463992695704	8.99285714285714	48.6579545454545	7.46	8.14
4	1990	1990-04-01	88.3333333333333	598.333333333333	0	46.6666666666667	NA	0	388	4B	8.16670454545454	7.96249861551153	32.5608471348715	9.36527777777778	74.675	8	8.68
5	1990	1990-05-01	11.8813559322034	1398.30508474576	0	3.38983050847458	NA	0.033898305084746	389	4B	8.21782608695652	10.8696807274919	33.2022923425317	4.385	48.8846153846154	8.005	9.13
6	1990	1990-06-01	10.96875	1189.0625	0	4.6875	NA	0	390	4B	8.53283573833574	12.1288381398139	33.3873385414245	3.1627850877193	57.6333333333333	8.17272727272727	9.18
7	1990	1990-07-01	14.2857142857143	1696.42857142857	0	32.1428571428571	NA	0.214285714285714	391	4B	8.17595491456454	14.8321351082962	33.2528210180624	4.65714285714286	36.9287037037037	7.99	8.89
8	1990	1990-08-01	15.1515151515152	187.878787878788	0.242424242424242	59.1818181818182	NA	0.03030303030303	392	4B	8.2504826546003	17.161982316691	32.5176057906575	5.45122549019608	61.5159090909091	8	9
9	1990	1990-09-01	18.8125	101.5625	0	17.25	NA	0.0625	393	4B	8.196	15.6464114683542	32.700993189941	14.7952380952381	29.9645833333333	7.95	8.32
10	1990	1990-10-01	1.7	21.7	0.133333333333333	110.033333333333	NA	0.033333333333333	394	4B	8.08943356374808	12.7862581627199	32.163531569544	11.3078431372549	67.128125	7.675	8.3
11	1990	1990-11-01	0.944444444444445	3.7037037037037	0.074074074074074	4.68518518518519	NA	0.074074074074074	395	4B	7.99314814814815	10.2860371225489	34.0674701797595	7.1	33.7262152777778	7.68	8.1
12	1990	1990-12-01	10.0285714285714	1.42857142857143	0.028571428571429	12.8571428571429	NA	0.057142857142857	396	4B	7.83816993464052	7.8110236587907	33.1964425511694	7.15625	64.4453488372093	7.19	8.1
1	1991	1991-01-01	0	0	0.027777777777778	0	NA	0.055555555555556	397	4B	7.81	6.05557683908046	34.03961999667	1.33333333333333	41.3606666666667	7.79	7.82
2	1991	1991-02-01	0	0.018181818181818	0	0.909090909090909	NA	0.018181818181818	398	4B	7.83666666666667	4.2715567596152	33.8733042777107	0.954273504273504	91.571875	7.77	7.9
3	1991	1991-03-01	0	1.38888888888889	0	0	NA	0	399	4B	7.9	3.81728645833333	32.8926529947917	27.6666666666667	61.7535087719298	7.7	8.1
4	1991	1991-04-01	1.80357142857143	12.5	0	2.67857142857143	NA	0.017857142857143	400	4B	NA	6.5396761703346	33.4642312413607	12	21.4583333333333	NA	NA
5	1991	1991-05-01	0	91.3260869565217	0	1.08695652173913	NA	0	401	4B	8.46989583333333	8.57350979972718	33.2890842888389	1.25871212121212	44.1274814814815	7.97	8.9
6	1991	1991-06-01	8.03571428571429	1981.26785714286	0.160714285714286	102.714285714286	NA	0	402	4B	8.3476	11.1210955769231	33.4476883005736	3	21.0901041666667	8.165	8.555
7	1991	1991-07-01	189.655172413793	1728.44827586207	0	94.8620689655172	NA	0.017241379310345	403	4B	NA	14.9153599273862	32.8793229102905	7	21.2387096774194	NA	NA
8	1991	1991-08-01	14.4736842105263	385.526315789474	0	93.4210526315789	NA	0	404	4B	8.04409090909091	17.3667917211786	32.7260165042953	3	34.2535714285714	7.8	8.2
9	1991	1991-09-01	54.4642857142857	600	0.053571428571429	113.446428571429	NA	0	405	4B	7.9925	16.9447587581563	33.6390772642239	5	20.1469298245614	7.75	8.09
10	1991	1991-10-01	0	20.5384615384615	0.025641025641026	37.1794871794872	NA	0.076923076923077	406	4B	8.1	13.3462369348853	33.4405810132809	7.33333333333333	33.4	8.1	8.1
11	1991	1991-11-01	0.032258064516129	8.06451612903226	0.096774193548387	8.09677419354839	NA	0.290322580645161	407	4B	7.84272727272727	9.60740683760684	33.9965552805836	6	47.6127659574468	6.67	8
12	1991	1991-12-01	0.892857142857143	0	0	1.78571428571429	NA	0	408	4B	8.0741935483871	7.14176960784314	33.1870570889894	2.33333333333333	28.7298245614035	7.78	8.16
1	1992	1992-01-01	0	0	0.03448275862069	0.03448275862069	NA	0	409	4B	7.95	6.21656254438154	33.5503361132629	1.33333333333333	41.6888888888889	7.95	7.95
2	1992	1992-02-01	0	0	0	0	NA	0.044444444444444	410	4B	7.96	5.92577863329798	33.9252100456202	1.36058558558559	60.3122807017544	7.9	8
3	1992	1992-03-01	0.027027027027027	0	0	0	NA	0.108108108108108	411	4B	8.15526315789474	5.45848379819899	30.5552245757758	6	59.2677884615385	7.75	8.4
4	1992	1992-04-01	1.13636363636364	29.5454545454545	0	1.13636363636364	NA	0.022727272727273	412	4B	7.99583333333333	6.70464090356636	33.0423075171788	6.54071428571429	99.216	7.86666666666667	8.3
5	1992	1992-05-01	8.35185185185185	678.703703703704	0	2.7962962962963	NA	0.055555555555556	413	4B	8.3125	9.47735064621735	34.2587051450402	1.66666666666667	67.0016666666667	8	8.6
6	1992	1992-06-01	153.258064516129	2420.96774193548	0	4.83870967741935	NA	0.032258064516129	414	4B	8.48611111111111	13.3555130191346	32.4087494594595	7.33333333333333	44.2804	8.05	8.7
7	1992	1992-07-01	1.24390243902439	1107.31707317073	0	23.1707317073171	NA	0.048780487804878	415	4B	8.11	15.8162172627396	33.1605036126965	6.66666666666667	34.3120927318296	7.75	8.3
8	1992	1992-08-01	24.4186046511628	116.279069767442	0	23.2790697674419	NA	0	416	4B	8.28444444444444	16.4439477380952	33.1106382152861	6	32.1851351351351	7.83333333333333	8.6
9	1992	1992-09-01	14.4666666666667	47.7777777777778	0.066666666666667	110.022222222222	NA	0.022222222222222	417	4B	8.05	16.1114289029536	32.8414503831418	7.33333333333333	75.05	7.75	8.2
10	1992	1992-10-01	23.015873015873	24.6031746031746	0.126984126984127	126.984126984127	NA	0.015873015873016	418	4B	7.75	11.923384083554	34.2324754289887	5	30.1297777777778	7.75	7.75
11	1992	1992-11-01	0.962264150943396	1.88679245283019	0	28.3584905660377	NA	0	419	4B	8.15434782608696	9.053818001628	33.4955858624339	18	74.1513888888889	7.75	8.4
12	1992	1992-12-01	3.19148936170213	0	0.042553191489362	3.25531914893617	NA	0.042553191489362	420	4B	8.11666666666667	7.31932062281873	31.4133363431944	2	73.9676923076923	7.9	8.2
1	1993	1993-01-01	2.67857142857143	0.017857142857143	0.017857142857143	2.69642857142857	0	0.107142857142857	421	4B	7.96	5.7314855270198	33.7239488968207	0.485185185185185	88.5190476190476	7.8	8
2	1993	1993-02-01	0	0.862068965517241	0	0.017241379310345	258.620689655172	0.155172413793103	422	4B	8.10444444444444	5.56106906487233	33.9009808800623	0.49950176366843	85.634375	7.67	8.19
3	1993	1993-03-01	0	1.19047619047619	0.023809523809524	0	0	0	423	4B	8.18125	5.4791338345048	32.6136813357238	0.981347708894879	49.4173333333333	8.1	8.3
4	1993	1993-04-01	1.21951219512195	34.1463414634146	0	2.46341463414634	0	0.024390243902439	424	4B	8.25184523809524	6.04933104622241	33.2092254709062	3.70152777777778	27.6071428571429	8.105	8.37
5	1993	1993-05-01	1.21951219512195	1048.78048780488	0	0	0	0.024390243902439	425	4B	8.34282051282051	9.62251660851122	33.5075718871252	3.10243055555556	43.1462365591398	8.08	8.73
6	1993	1993-06-01	8.53658536585366	1637.82926829268	0	4.8780487804878	1951.21951219512	0.024390243902439	426	4B	8.42333333333333	13.4825563973064	32.2695390151515	4.66666666666667	23.0938461538462	8.22666666666667	8.59
7	1993	1993-07-01	59.551724137931	799.137931034483	0	21.551724137931	0	0	427	4B	8.36	14.5871860711174	33.3886909171076	2.71161030595813	12.8083333333333	8.22	8.47
8	1993	1993-08-01	7.62121212121212	310.606060606061	0.393939393939394	45.4848484848485	681.818181818182	0.03030303030303	428	4B	8.27760869565217	15.7281461940837	32.8960968828321	3	38.8416216216216	8	8.5
9	1993	1993-09-01	24.4888888888889	176.666666666667	0.022222222222222	43.3555555555556	1000	0.022222222222222	429	4B	8.29475490196078	14.3939193906094	33.1326455098972	3.59743386243386	19.0642857142857	8.125	8.46
10	1993	1993-10-01	22	8	0	52.02	0	0.08	430	4B	8.08037037037037	11.0462654634808	32.9441246831432	0.875982142857143	42.21375	7.87	8.2
11	1993	1993-11-01	1.15555555555556	1.11111111111111	0	2.28888888888889	0	0.111111111111111	431	4B	8.23666666666667	9.14724711881725	33.6712030606016	5.66666666666667	26.7153846153846	8.18	8.3
12	1993	1993-12-01	1.90566037735849	0.018867924528302	0	0.981132075471698	0	0.075471698113208	432	4B	8.13636363636364	6.31216426767677	32.5079205555556	1.75	121.876923076923	7.72	8.25
1	1994	1994-01-01	0.022222222222222	0	0	0	0	0.088888888888889	433	4B	7.96666666666667	5.69744144144144	34.3047541666667	2	93.325	7.96666666666667	7.96666666666667
2	1994	1994-02-01	0	0	0.022727272727273	0	0	0.022727272727273	434	4B	8.11449275362319	4.68604975527468	33.2920325813648	1.20789473684211	92.0462962962963	7.9	8.24
3	1994	1994-03-01	0.909090909090909	1.81818181818182	0	0	0	0.072727272727273	435	4B	8.189375	4.14739969135803	33.6880789473684	16.7777777777778	77.025	8	8.4
4	1994	1994-04-01	0	0	0	4.3859649122807	0	0.017543859649123	436	4B	7.9	5.83216498552124	34.0896137512148	3.95741452991453	88.3958333333333	7.9	7.9
5	1994	1994-05-01	3.50877192982456	431.578947368421	0	5.29824561403509	789.473684210526	0.035087719298246	437	4B	8.1	8.35866967762036	34.5713441965625	2.09589743589744	67.9518518518519	8.1	8.1
6	1994	1994-06-01	3.33333333333333	690	0	1.11111111111111	0	0	438	4B	8.357	11.3489554959533	32.1711056704467	3.68760683760684	49.6234722222222	8	8.51
7	1994	1994-07-01	10	353.333333333333	0	6.66666666666667	0	0	439	4B	8.1	16.8626732095988	32.6733423325047	4.33333333333333	65.94375	8.1	8.1
8	1994	1994-08-01	1.0625	366.666666666667	0.020833333333333	64.6041666666667	2604.16666666667	0	440	4B	8.26964912280702	17.8584570480445	32.5945269654088	6.33333333333333	45.2357142857143	7.93	8.5
9	1994	1994-09-01	4.16666666666667	22.9166666666667	0.041666666666667	29.2083333333333	0	0	441	4B	8	15.0881446540881	33.8953055555556	4	61.1777777777778	7.9	8.1
10	1994	1994-10-01	9.13636363636364	20.4545454545455	0.022727272727273	29.5681818181818	681.818181818182	0.113636363636364	442	4B	7.95	11.7305728233814	34.241022113694	4.33333333333333	37.459375	7.95	7.95
11	1994	1994-11-01	1.04166666666667	1.04166666666667	0	15.6875	0	0.083333333333333	443	4B	8.082	10.2630309040166	33.8885792311082	14.8333333333333	62.75	7.9	8.33
12	1994	1994-12-01	0.016129032258065	0.806451612903226	0	0.806451612903226	0	0.193548387096774	444	4B	8.0121052631579	8.76151360544218	32.6824029268293	6.66666666666667	71.8857142857143	7.85	8.3
1	1995	1995-01-01	0	0	0.021276595744681	1.06382978723404	0	0.085106382978723	445	4B	8.371875	6.10546173331251	33.0041552736496	2.15	82.9222222222222	7.85	8.5
2	1995	1995-02-01	0	0	0	0	0	0.108695652173913	446	4B	8.045	5.7084004018857	33.0477273700156	0.838541666666667	151.2875	7.7	8.3
3	1995	1995-03-01	0	0	0.023255813953488	0.023255813953488	348.837209302326	0.069767441860465	447	4B	8.15555555555556	5.47032407407407	30.1454566498317	3.77619047619048	88.2775	7.96666666666667	8.3
4	1995	1995-04-01	0	62.962962962963	0	0.925925925925926	0	0.037037037037037	448	4B	7.75	7.03779302884677	32.2781156810914	3.86395424836601	72.6375	7.75	7.75
5	1995	1995-05-01	9.25925925925926	1255.55555555556	0	9.25925925925926	0	0.111111111111111	449	4B	8.3375	8.6157710918376	31.9721516330234	6.35	80.5333333333333	7.9	8.9
6	1995	1995-06-01	31.3953488372093	1310.46511627907	0	19.7906976744186	0	0	450	4B	8.42777777777778	10.4911959095238	33.7882186968254	1.7	68.4	8.05	8.8
7	1995	1995-07-01	14	2754	0.02	21.02	900	0.04	451	4B	8.20666666666667	13.6417517193625	33.1670398370148	1.61587301587302	67.8805555555556	8.03333333333333	8.4
8	1995	1995-08-01	7.30909090909091	420.909090909091	0	41.8363636363636	2000	0	452	4B	8.32	17.5408873319663	33.3118195488722	2.5952380952381	39.6523529411765	8.1	8.5
9	1995	1995-09-01	5.59259259259259	113.888888888889	0.148148148148148	44.462962962963	1111.11111111111	0	453	4B	8.12	16.7673508417508	32.1722037037037	2.53809523809524	45.4025	7.9	8.4
10	1995	1995-10-01	1.72413793103448	10.3448275862069	0.03448275862069	63.8103448275862	4741.37931034483	0.017241379310345	454	4B	7.9	13.0947679292929	33.7143846448087	3.87708333333333	54.65	7.9	7.9
11	1995	1995-11-01	2.62068965517241	0	0.120689655172414	80.1724137931034	0	0.03448275862069	455	4B	8.19615384615385	10.9732692073171	33.6849031309524	1.80714285714286	68.3675	7.9	8.5
12	1995	1995-12-01	0.87719298245614	0	0.210526315789474	4.40350877192983	0	0	456	4B	8.146875	8.81861350762527	33.0524651416122	2.125	83.8361111111111	7.8	8.3
1	1996	1996-01-01	0	0.032258064516129	0.096774193548387	0	0	0.096774193548387	457	4B	7.9	4.31515907738095	33.4140085622711	3.4	92.2285714285714	7.9	7.9
2	1996	1996-02-01	0	0.925925925925926	0	0.018518518518519	0	0.018518518518519	458	4B	8.0625	2.82055055251766	33.5263548792757	4.20611111111111	45.9534420289855	8	8.2
3	1996	1996-03-01	0.024390243902439	0	0	0	0	0.048780487804878	459	4B	8.07307692307692	2.08092051282051	32.1131649659864	33.7777777777778	77.840625	7.9	8.2
4	1996	1996-04-01	0	1.21951219512195	0	0	0	0.024390243902439	460	4B	8.35	3.86092403100775	33.2999854320988	6.35719135802469	71.837037037037	8.35	8.35
5	1996	1996-05-01	0	40.7894736842105	0	0	0	0.013157894736842	461	4B	8.505	6.64252826797386	33.4979412418301	6.32777777777778	71.3547619047619	8.1	8.67
6	1996	1996-06-01	0	225.806451612903	0.096774193548387	0.032258064516129	483.870967741935	0.064516129032258	462	4B	8.3795	10.6148226024504	34.0567972750317	2.79444444444444	50.7064814814815	7.95	8.83
7	1996	1996-07-01	0	264.548387096774	0	0	0	0	463	4B	8.5	13.1689581633798	33.1022238207472	2.38125	55.7794871794872	8.1	8.6
8	1996	1996-08-01	23.2222222222222	829.648148148148	0.037037037037037	107.425925925926	277.777777777778	0.018518518518519	464	4B	8.24	16.134464729064	33.079997994228	3.19097222222222	44.3575	8.05	8.45
9	1996	1996-09-01	9.80434782608696	70.6521739130435	0	4.39130434782609	652.173913043478	0.043478260869565	465	4B	7.85	15.9858031746032	33.5517924444444	3.20138888888889	47.0863636363636	7.85	7.85
10	1996	1996-10-01	3.69090909090909	21.8181818181818	0	40.0545454545455	272.727272727273	0.018181818181818	466	4B	8.05	12.3779775132275	34.0318206989247	3.61111111111111	53.205	8.05	8.05
11	1996	1996-11-01	1.78571428571429	0	0	0.928571428571429	0	0.071428571428571	467	4B	7.91166666666667	9.89791935594382	33.6837310494462	1.6375	84.2071428571429	7.8	8.12
12	1996	1996-12-01	0.892857142857143	0	0.035714285714286	0.910714285714286	267.857142857143	0.071428571428571	468	4B	7.94681818181818	7.86256396103896	33.229990043573	1.1375	80.2416666666667	7.8	8.13
1	1997	1997-01-01	0	0	0	0.909090909090909	0	0.018181818181818	469	4B	8.1	3.52874428571429	33.4386649930987	5.175	52.0574074074074	8.1	8.1
2	1997	1997-02-01	1.78571428571429	0	0	0.892857142857143	0	0.089285714285714	470	4B	7.93980769230769	4.53014086920381	33.9897454652934	4.68	68.3142528735632	7.6	8.145
3	1997	1997-03-01	0	0	0	0	0	0.018181818181818	471	4B	7.95	5.66344370860927	34.1818791666667	3.06759259259259	64.7416666666667	7.95	7.95
4	1997	1997-04-01	1.81818181818182	65.4545454545455	0	1.81818181818182	0	0.036363636363636	472	4B	8.06666666666667	6.60344888048132	33.687094842187	5.01871794871795	52.5065104166667	8.06666666666667	8.06666666666667
5	1997	1997-05-01	0.879310344827586	206.896551724138	0	2.58620689655172	0	0.03448275862069	473	4B	8.12	8.65652974910394	34.1710759659091	4.28564814814815	69.5145833333333	8	8.2
6	1997	1997-06-01	467.796610169492	1187.28813559322	0	3.38983050847458	593.220338983051	0	474	4B	8.45	12.2168655913979	34.0871552631579	2.96565656565657	56.471568627451	8.05	8.7
7	1997	1997-07-01	4.3859649122807	1410.52631578947	0	41.2280701754386	526.315789473684	0.017543859649123	475	4B	8.14	15.3750531356168	34.4407396669501	2.90482456140351	54.6519607843137	7.9	8.3
8	1997	1997-08-01	5.88235294117647	625.490196078431	0	13.7450980392157	1568.62745098039	0.03921568627451	476	4B	7.95	16.7922150228881	34.3190825515724	1.31856368563686	36.75625	7.95	7.95
9	1997	1997-09-01	2.71428571428571	101.785714285714	0	46.4642857142857	535.714285714286	0.053571428571429	477	4B	8.04	16.0549029340083	33.950883604336	5.32045454545455	71.8844444444444	7.9	8.1
10	1997	1997-10-01	10.9272727272727	36.3636363636364	0.127272727272727	17.3090909090909	545.454545454545	0.090909090909091	478	4B	8	12.2439814814815	33.9925637254902	4.34444444444444	49.5703703703704	8	8
11	1997	1997-11-01	0.980392156862745	6.86274509803922	0.019607843137255	1.96078431372549	0	0.098039215686275	479	4B	8.05421052631579	8.56802433862434	34.1791536296296	2.34	48.9344444444444	7.9	8.19
12	1997	1997-12-01	0.894736842105263	0.87719298245614	0	0.912280701754386	263.157894736842	0.070175438596491	480	4B	8.156875	8.55665093896714	34.2033103191489	1.56212121212121	58.8796875	8.1	8.23
1	1998	1998-01-01	0	0	0	1.16279069767442	0	0.023255813953488	481	4B	8.25166666666667	6.59309310400517	33.6908815366721	2.6625	87.7680555555555	8.05	8.32
2	1998	1998-02-01	0	1.15909090909091	0.022727272727273	0	0	0.068181818181818	482	4B	8.04434782608696	5.95531912093726	34.0203195870536	1.68019841269841	50.2897378277154	7.8	8.5
3	1998	1998-03-01	0	0	0	0	0	0.087719298245614	483	4B	8.1	6.42345137913089	33.1323958678116	8.01111111111111	115.904761904762	8.1	8.1
4	1998	1998-04-01	0.87719298245614	77.1929824561404	0.017543859649123	0	0	0.017543859649123	484	4B	8.05	6.86208181818182	32.8538897727273	5.59530303030303	116.214285714286	8.05	8.05
5	1998	1998-05-01	2.4390243902439	2013.41463414634	0	3.65853658536585	365.853658536585	0	485	4B	8.17	10.4663573902288	33.3418478147423	6.67799382716049	98.7242424242424	8.05	8.2
6	1998	1998-06-01	6.73076923076923	5433.65384615385	0	0.961538461538462	288.461538461538	0	486	4B	8.18	13.3471514223871	33.7018725962166	5.82083333333333	67.6477272727273	8	8.3
7	1998	1998-07-01	34.9302325581395	2343.02325581395	0	9.30232558139535	348.837209302326	0.046511627906977	487	4B	8.07	13.6988745400433	34.1892763012182	6.75277777777778	68.7281818181818	7.95	8.1
8	1998	1998-08-01	5.20689655172414	84.4827586206897	0	3.44827586206896	0	0.137931034482759	488	4B	8.21692307692308	15.5200521208483	33.705837254902	4.59465909090909	27.8497163120567	7.9	8.48
9	1998	1998-09-01	1.92452830188679	211.320754716981	0.018867924528302	3.83018867924528	283.018867924528	0.056603773584906	489	4B	8.05	13.9564646776647	33.9570517888637	4.8375	24.5377192982456	8.05	8.05
10	1998	1998-10-01	12.5192307692308	9.61538461538461	0	46.1730769230769	0	0.153846153846154	490	4B	8.1	11.9581555555556	33.3963738888889	3.34166666666667	87.3566666666667	8.1	8.1
11	1998	1998-11-01	3.7037037037037	7.40740740740741	0.518518518518518	155.592592592593	0	0.111111111111111	491	4B	8.42357142857143	9.42298866328257	33.919650981982	2.44166666666667	72.7375	7.9	8.8
12	1998	1998-12-01	0	0	0.071428571428571	10.7619047619048	0	0.071428571428571	492	4B	8.01	2.17377777777778	26.1525757575758	3.375	112.7375	7.94	8.07
1	1999	1999-01-01	0.909090909090909	0	0.072727272727273	2.72727272727273	0	0.054545454545455	493	4B	NA	5.90282693586444	32.5743037430287	2.715	93.22	NA	NA
2	1999	1999-02-01	0	0	0.189655172413793	1.72413793103448	0	0.068965517241379	494	4B	8.6	5.46088539304743	33.4949109797862	1.13620238095238	49.545	8.6	8.6
3	1999	1999-03-01	0.694444444444444	17.3611111111111	0.125	0.694444444444444	0	0.097222222222222	495	4B	8.25	4.94128445378151	31.2183888278388	5.43611111111111	84.1936274509804	8	8.5
4	1999	1999-04-01	0	728.260869565217	0.043478260869565	1.08695652173913	0	0.152173913043478	496	4B	NA	6.80758888888889	32.1171570707071	5.57181818181818	71.1416666666667	NA	NA
5	1999	1999-05-01	8.5609756097561	4613.41463414634	0	2.46341463414634	365.853658536585	0.195121951219512	497	4B	NA	9.76099224806202	31.7589414728682	3.89083333333333	52.01	NA	NA
6	1999	1999-06-01	11.25	1788.75	0	2.5	3125	0	498	4B	NA	12.3924848866269	34.4917596786222	7.04444444444444	37.74	NA	NA
7	1999	1999-07-01	36.9285714285714	2702.38095238095	0	114.285714285714	6071.42857142857	0.023809523809524	499	4B	NA	15.1735714679317	34.3073704933024	12.1864777777778	35.0819047619048	NA	NA
8	1999	1999-08-01	4.48214285714286	168.75	0	10.7142857142857	1339.28571428571	0.017857142857143	500	4B	NA	16.9394863993711	33.4922752742458	4.14545454545455	18.7247777777778	NA	NA
9	1999	1999-09-01	14.4666666666667	221.111111111111	0	24.4666666666667	1666.66666666667	0.044444444444444	501	4B	NA	16.321821474359	33.7687337222222	7.06458333333333	25.0316666666667	NA	NA
10	1999	1999-10-01	8.63793103448276	50	0	20.7068965517241	1637.93103448276	0.137931034482759	502	4B	NA	11.7148414416948	34.2619176884139	4.23452380952381	36.0845238095238	NA	NA
11	1999	1999-11-01	3.65454545454546	4.54545454545455	0	14.5636363636364	272.727272727273	0.181818181818182	503	4B	8.09230769230769	9.20280541666667	33.76314	3.34392857142857	41.7195652173913	8	8.1
12	1999	1999-12-01	1.13636363636364	4.54545454545455	0	0.068181818181818	0	0.136363636363636	504	4B	8.2	8.58788996212121	33.3317871124031	3.29388888888889	49.6892857142857	8.2	8.2
1	2000	2000-01-01	0	0	0	0.037735849056604	283.018867924528	0.113207547169811	505	4B	8	5.98006373873874	33.3999708822923	2.690625	94.9	8	8
2	2000	2000-02-01	0	1.19047619047619	0	0	714.309523809524	0.095238095238095	506	4B	7.9337037037037	5.8863995751634	33.5918414456519	1.93823684210526	57.4507427536232	7.6	8.05
3	2000	2000-03-01	0	0	0	0	0	0.083333333333333	507	4B	7.85	6.13172079849752	33.9651882020757	7.02045454545455	97.45	7.85	7.85
4	2000	2000-04-01	0	110.46511627907	0	2.32558139534884	348.837209302326	0	508	4B	7.85	6.72595462962963	31.7588795238095	13.0981428571429	85.9340740740741	7.85	7.85
5	2000	2000-05-01	8.71739130434783	4551.08695652174	0	1.08695652173913	760.869565217391	0.108695652173913	509	4B	8.23	11.8286887848035	33.1648732760864	5.71888888888889	73.3876470588235	8.15	8.3
6	2000	2000-06-01	23.5882352941176	1350	0	17.6470588235294	882.352941176471	0.058823529411765	510	4B	8.19	11.5709186507937	33.580351984127	5.72424242424242	55.1510416666667	8.05	8.3
7	2000	2000-07-01	9.375	450	0	9.375	468.75	0.0625	511	4B	8.25474358974359	13.5399027797326	33.8110552188552	4.53981481481481	55.6809523809524	7.96666666666667	8.37
8	2000	2000-08-01	6.14035087719298	438.59649122807	0	7.92982456140351	2192.98245614035	0.087719298245614	512	4B	8.15	15.9227629161374	33.9444289288815	2.93360185185185	24.2477450980392	8.05	8.2
9	2000	2000-09-01	12.9310344827586	80.1724137931034	0.03448275862069	49.1896551724138	2413.79310344828	0.03448275862069	513	4B	8	15.1879443502825	31.8858036585366	8.08888888888889	28.21	8	8
10	2000	2000-10-01	0	23.6037735849057	0	65.188679245283	849.056603773585	0.132075471698113	514	4B	8	12.1815104166667	34.0394270042194	4.25357142857143	48.509375	8	8
11	2000	2000-11-01	0.018181818181818	6.38181818181818	0.236363636363636	42.8363636363636	272.727272727273	0.2	515	4B	8.2925	9.97695895989975	33.4165625730994	2.17380952380952	51.4825630252101	7.9	8.5
12	2000	2000-12-01	0	2.12765957446809	0	4.27659574468085	319.148936170213	0.021276595744681	516	4B	8.15	8.98782546945193	33.7825363706462	3.18030303030303	75.2072916666667	7.95	8.31
1	2001	2001-01-01	0	2.74545454545455	0	0	0	0.054545454545455	517	4B	7.94730769230769	6.50439982363316	33.1499502865961	0.79533195970696	71.2773684210526	7.87	8.14
2	2001	2001-02-01	0.806451612903226	3.2258064516129	0	2.41935483870968	564.516129032258	0.096774193548387	518	4B	8.037	4.81044213341505	33.0619504317199	1.41594202898551	48.3511728395062	7.95	8.1
3	2001	2001-03-01	0	2.34375	0	1.5625	468.75	0.046875	519	4B	8.07166666666667	5.0761829460817	33.3828095921849	3.90008333333333	88.1791666666667	8.05	8.095
4	2001	2001-04-01	0	131.25	0	0	267.857142857143	0.107142857142857	520	4B	8.195	5.36874290811775	31.1926937296946	7.93569047619048	36.4240277777778	8.05	8.34
5	2001	2001-05-01	2.12765957446809	1457.44680851064	0	3.19148936170213	1702.12765957447	0.042553191489362	521	4B	8.23095238095238	9.35587030075188	31.7659010898726	3.92256944444444	61.3425438596491	8.05	8.4
6	2001	2001-06-01	2.38095238095238	1916.66666666667	0	1.19047619047619	6428.57142857143	0.023809523809524	522	4B	8.19961538461538	11.9322783212242	33.3707034467649	4.91325396825397	44.3378666666667	7.95	8.3
7	2001	2001-07-01	6.91379310344828	3172.41379310345	0	5.18965517241379	3534.48275862069	0.086206896551724	523	4B	8.20769230769231	15.0054696230599	33.5471296318743	5.65953703703704	35.4395652173913	8.05	8.4
8	2001	2001-08-01	0.894736842105263	725.438596491228	0	19.4210526315789	2192.98245614035	0.105263157894737	524	4B	8.00681818181818	16.7509655252067	33.5058776299817	3.15993888888889	24.1054320987654	7.75	8.3
9	2001	2001-09-01	0.87719298245614	59.6666666666667	0	20.1754385964912	526.315789473684	0.035087719298246	525	4B	7.9525	16.1916425438597	31.0333297297297	6.81785714285714	53.321875	7.88	8.02
10	2001	2001-10-01	0	12.5	0.113636363636364	62.5681818181818	340.909090909091	0.022727272727273	526	4B	8.021	13.1643099415205	33.095337202381	3.82865800865801	37.735	7.94	8.09
11	2001	2001-11-01	0.021739130434783	16.304347826087	0	7.6304347826087	326.086956521739	0.065217391304348	527	4B	8.04545454545454	10.0012971014493	33.1403268181818	4.46571428571429	79.8604166666667	7.9	8.17
12	2001	2001-12-01	0	0.87719298245614	0.035087719298246	0.894736842105263	263.157894736842	0.087719298245614	528	4B	8.07692307692308	9.16944365761689	32.8267490918073	2.68	68.2291666666667	8	8.19
1	2002	2002-01-01	0	0	0.019230769230769	0.019230769230769	0	0.057692307692308	529	4B	8.09142857142857	5.87226262718763	32.3938332512315	1.835	42.55625	7.98	8.16
2	2002	2002-02-01	0	1.11111111111111	0	0	333.333333333333	0.088888888888889	530	4B	8.04625	6.73789734077173	33.7072187708948	1.59197619047619	61.425873015873	8	8.1
3	2002	2002-03-01	0	0	0	0	681.840909090909	0.068181818181818	531	4B	8.09575	6.14855620155039	31.9667023148148	3.0075	77.375	7.86	8.2
4	2002	2002-04-01	1.16279069767442	1203.48837209302	0	1.2093023255814	1860.46511627907	0.023255813953488	532	4B	8.0455	7.54256985624438	32.2548703968254	7.03850406504065	40.7486434108527	7.94	8.35
5	2002	2002-05-01	12.0689655172414	4281.05172413793	0.017241379310345	0.896551724137931	1120.68965517241	0.051724137931034	533	4B	8.05839285714286	10.0333961284791	31.6573153000426	4.89423076923077	49.0105263157895	7.9275	8.235
6	2002	2002-06-01	2	2911	0	11	3900	0.04	534	4B	8.12519230769231	12.4556743697479	34.0272300281294	4.46923076923077	33.2074074074074	7.9675	8.32
7	2002	2002-07-01	0.02	792.02	0	3	3200	0.04	535	4B	7.98576923076923	14.965210175546	33.6349216174759	4.34679487179487	32.0890350877193	7.81	8.135
8	2002	2002-08-01	1.10869565217391	82.6086956521739	0	4.3695652173913	978.260869565217	0	536	4B	8.03464285714286	17.7400532771416	33.5984247659655	4.23269230769231	30.2613440860215	7.945	8.1
9	2002	2002-09-01	10.8666666666667	186.666666666667	0.016666666666667	90.0333333333333	1000	0.016666666666667	537	4B	8.01444444444444	17.2086069544038	32.5221520894126	4.925	19.8362612612613	7.9	8.09
10	2002	2002-10-01	0.892857142857143	11.6071428571429	0	97.3214285714286	535.714285714286	0.071428571428571	538	4B	8.06866666666667	13.1754712643678	32.4909661123429	5.60285714285714	38.2245833333333	7.9	8.16
11	2002	2002-11-01	0	7.14285714285714	0	6.26785714285714	0	0.214285714285714	539	4B	8.36192307692308	8.96339497342944	32.6583079461945	2.34090909090909	52.1125	7.85	8.7
12	2002	2002-12-01	0	0	0	0.017241379310345	0	0.086206896551724	540	4B	7.99	8.21521680183193	31.8953825234272	1.50583333333333	54.7818181818182	7.89	8.18
1	2003	2003-01-01	0.017857142857143	1.78571428571429	0	0	0	0.071428571428571	541	4B	8.01833333333333	5.58373443057763	33.0687917274268	1.62857142857143	65.4804761904762	7.95	8.07
2	2003	2003-02-01	0	0	0	0	0	0	542	4B	8.01970588235294	5.05756691718426	33.2850244188759	1.11767724867725	51.675637254902	7.9	8.1
3	2003	2003-03-01	0	1.16279069767442	0	1.18604651162791	0	0.023255813953488	543	4B	8.38818181818182	5.67470467599411	33.8263901605136	4.86144808743169	57.9495	7.74	8.8
4	2003	2003-04-01	0	62.0689655172414	0	0	775.862068965517	0.03448275862069	544	4B	8.16233333333333	6.67359393939394	32.3444042635659	4.69398837209302	29.8307037037037	8.02	8.43
5	2003	2003-05-01	0	1979.34482758621	0	0	1034.48275862069	0.03448275862069	545	4B	8.22590909090909	11.4141118881119	31.3855395228885	6.54326156299841	37.9199333333333	8	8.52
6	2003	2003-06-01	0	3780	0	5.025	3125	0.05	546	4B	8.16590909090909	12.8248051851852	33.5180106122449	4.76883116883117	32.7503205128205	8.055	8.35
7	2003	2003-07-01	0	868.181818181818	0	5.68181818181818	2386.36363636364	0.068181818181818	547	4B	8.10105263157895	15.8058160037879	33.6728149599218	6.29719696969697	26.7482051282051	7.9	8.31
8	2003	2003-08-01	0.017241379310345	72.4310344827586	0	1.72413793103448	862.068965517241	0.03448275862069	548	4B	8.09684027777778	17.9555538845486	34.2115732868526	5.8	25.2026666666667	7.93	8.23
9	2003	2003-09-01	1.78947368421053	77.2105263157895	0	42.9824561403509	1403.50877192982	0.017543859649123	549	4B	8.04055555555555	15.1373370927318	33.1210308888889	4.85964285714286	23.0598484848485	7.85	8.22
10	2003	2003-10-01	2.97058823529412	36.7647058823529	0	29.4705882352941	5147.05882352941	0.117647058823529	550	4B	8.06166666666667	12.7646290409121	34.0892364761905	4.19986111111111	22.2122549019608	7.9	8.15
11	2003	2003-11-01	0	0	0	0.103448275862069	0	0.03448275862069	551	4B	8.05725	9.41874210526316	32.2559255376344	2.39269230769231	35.0822222222222	7.94	8.3
12	2003	2003-12-01	0	0	0	0	0	0.037037037037037	552	4B	8.14	6.7372	28.8262121212121	3.72685185185185	46.028	7.86	8.3
1	2004	2004-01-01	0	0	0	0.833333333333333	0	0.066666666666667	553	4B	7.96	6.33332918228657	33.4485534738848	1.19633333333333	52.9545454545455	7.96	7.96
2	2004	2004-02-01	0	0.87719298245614	0.017543859649123	0	0	0.105263157894737	554	4B	8.1875	5.88565388564804	33.6765333037852	1.10840350877193	45.9333561643836	7.9	8.3
3	2004	2004-03-01	0	0	0.070175438596491	0	0	0.105263157894737	555	4B	7.89933333333333	5.31302750087078	33.666576942877	6.78397435897436	43.4151282051282	7.81666666666667	7.96
4	2004	2004-04-01	0	64	0	0.02	1200	0.06	556	4B	7.97416666666667	7.31302136752137	32.3398816239316	6.58770085470085	28.1441452991453	7.91	8.07
5	2004	2004-05-01	0	1928.75	0	0.025	1250	0	557	4B	8.1175	11.0564930171915	32.4228737161018	5.03888888888889	26.4375	7.93	8.495
6	2004	2004-06-01	0	2069.44444444444	0	13.8888888888889	833.333333333333	0	558	4B	8.00333333333333	12.8628891774892	32.7731382133018	6.6878431372549	23.9683333333333	7.915	8.16
7	2004	2004-07-01	0.033333333333333	1300.83333333333	0	10.0833333333333	750	0	559	4B	7.95833333333333	14.7107792431706	33.7058672184903	5.25970588235294	23.8183333333333	7.925	8.01
8	2004	2004-08-01	2.60344827586207	266.396551724138	0	31.8965517241379	4051.72413793103	0.051724137931034	560	4B	7.9075	17.3330597503707	33.7379007153093	3.85472222222222	21.3948717948718	7.87	7.95
9	2004	2004-09-01	4.23728813559322	161.016949152542	0	78.8135593220339	508.474576271186	0.016949152542373	561	4B	7.93916666666667	15.4640927016645	33.432008685446	5.63323529411765	25.1520833333333	7.85	8.065
10	2004	2004-10-01	1.34210526315789	40.7894736842105	0	53.9473684210526	1184.21052631579	0	562	4B	7.9	12.657494047619	34.17725	5.61115384615385	53.5666666666667	7.83	7.95
11	2004	2004-11-01	0	1.21951219512195	0	0	0	0.073170731707317	563	4B	8.17166666666667	8.79053418079096	32.7039532608696	3.64545454545455	49.4069444444444	7.91	8.3
12	2004	2004-12-01	0	0	0	3.48275862068965	258.620689655172	0.068965517241379	564	4B	8	8.61950833333333	32.7058493589744	2.23333333333333	33.2966666666667	7.91	8.2
1	2005	2005-01-01	0	0	0	0.022222222222222	0	0.177777777777778	565	4B	NA	5.85178530103996	32.6498037547893	2.99642857142857	37.9235	NA	NA
2	2005	2005-02-01	0	0	0.048780487804878	0	0	0	566	4B	8.23	5.45052597375473	33.8652988869119	2.29978333333333	47.4546212121212	8.1	8.3
3	2005	2005-03-01	0.017857142857143	0	0.017857142857143	0	0	0.053571428571429	567	4B	NA	4.31422136422136	32.6988384813385	5.18589743589744	45.4448717948718	NA	NA
4	2005	2005-04-01	0	41.6851851851852	0	2.7962962962963	277.777777777778	0.074074074074074	568	4B	NA	6.75110773809524	33.7690782568027	6.44464285714286	36.0089285714286	NA	NA
5	2005	2005-05-01	0	506.923076923077	0	0.046153846153846	1153.84615384615	0.030769230769231	569	4B	NA	9.40643037414966	32.224254829932	2.72912280701754	25.1422222222222	NA	NA
6	2005	2005-06-01	0	1417.46511627907	0	2.32558139534884	1046.51162790698	0.023255813953488	570	4B	NA	12.2314786231884	33.871338545235	7.90712962962963	23.6352631578947	NA	NA
7	2005	2005-07-01	0.943396226415094	3166.05660377358	0	3.83018867924528	9528.30188679245	0.037735849056604	571	4B	NA	14.396694129979	33.8388133872417	7.00225490196078	22.8569444444444	NA	NA
8	2005	2005-08-01	3.48275862068965	150.879310344828	0	23.3103448275862	0	0.017241379310345	572	4B	NA	15.6288634044278	33.3356420828449	6.31736842105263	15.5325661375661	NA	NA
9	2005	2005-09-01	0	29.3478260869565	0	350.086956521739	1304.34782608696	0.065217391304348	573	4B	NA	16.5668898148148	32.3288506613757	5.04866666666667	14.7975	NA	NA
10	2005	2005-10-01	0.87719298245614	16.6842105263158	0	21.1052631578947	1052.63157894737	0.017543859649123	574	4B	NA	13.2912807017544	30.2234877192982	3.21666666666667	18.47	NA	NA
11	2005	2005-11-01	0.021739130434783	6.58695652173913	0	20.6739130434783	0	0.08695652173913	575	4B	8.19903846153846	10.5847404394943	33.4683985828877	3.5	27.0743055555556	8	8.4
12	2005	2005-12-01	0.017241379310345	2.58620689655172	0	2.70689655172414	258.620689655172	0.068965517241379	576	4B	NA	9.03530471698113	32.902068142999	3.57583333333333	33.0692307692308	NA	NA
1	2006	2006-01-01	0.910714285714286	0	0	0	267.857142857143	0.035714285714286	577	4B	8.12013157894737	6.29838365633075	33.6658890326209	9.12	29.75	7.76	8.18
2	2006	2006-02-01	0	0	0	0	517.241379310345	0.051724137931034	578	4B	7.82428571428571	5.64295962840628	34.0407551758029	2.57326086956522	29.145325203252	7.74	7.9
3	2006	2006-03-01	0.020833333333333	25	0	0	0	0.145833333333333	579	4B	8.12583333333333	3.64263040890269	33.1567553499206	4.6	32.0145833333333	7.765	8.23
4	2006	2006-04-01	0.862068965517241	99.1379310344828	0	0.879310344827586	775.862068965517	0.086206896551724	580	4B	8.17666666666667	6.8784375	32.671965	10.4625	29.1083333333333	8.065	8.45
5	2006	2006-05-01	1.15555555555556	1241.15555555556	0	4.44444444444444	333.333333333333	0.066666666666667	581	4B	8.166	8.5707694958116	33.7335967172436	5.71833333333333	28.3704444444444	8.08	8.43
6	2006	2006-06-01	7.16071428571429	3310.71428571429	0.017857142857143	1.80357142857143	1696.42857142857	0.035714285714286	582	4B	8.028125	11.202395100069	33.7033281573499	3.1068	18.9033333333333	7.91	8.16
7	2006	2006-07-01	104.90243902439	3563.41463414634	0	19.5853658536585	20731.7073170732	0.024390243902439	583	4B	8.1775	14.7670001819155	33.9956033921883	4.93035714285714	18.0214285714286	8.095	8.34
8	2006	2006-08-01	0	317.943396226415	0	26.5094339622642	4245.28301886792	0.094339622641509	584	4B	8.11318518518519	17.3495038893715	33.6854139944114	4.8825	16.2329559748428	7.83	8.265
9	2006	2006-09-01	1.02	158	0	66.08	1800	0.06	585	4B	8.085	17.0738520408163	30.9738462585034	3.76666666666667	17.6708333333333	8.085	8.085
10	2006	2006-10-01	5.025	37.525	0	118.775	2625	0.075	586	4B	8.016	16.0960503472222	32.1029392361111	4.91166666666667	17.6433333333333	7.95	8.16
11	2006	2006-11-01	1.10869565217391	9.78260869565217	0.021739130434783	23.9782608695652	0	0.08695652173913	587	4B	7.92	10.187873992674	33.5637155433455	4.105	36.149	7.86	7.96
12	2006	2006-12-01	0	1.21428571428571	0	0.047619047619048	0	0.095238095238095	588	4B	7.86333333333333	8.71163194444444	29.7777192708333	2.69166666666667	44.1083333333333	7.78	7.96
1	2007	2007-01-01	0	1.11111111111111	0	0.044444444444444	333.355555555556	0.066666666666667	589	4B	8.07759259259259	7.64208167044596	33.5616198412698	2.10089285714286	51.2636363636364	7.82	8.19
2	2007	2007-02-01	0.024390243902439	0	0	0.073170731707317	0	0.024390243902439	590	4B	7.96947368421053	6.60190001149425	34.5605722435897	2.48636363636364	65.4375	7.85	8.16
3	2007	2007-03-01	0	27.195652173913	0.043478260869565	6.54347826086957	326.086956521739	0.043478260869565	591	4B	8.13675	6.80543283499446	32.9845414728682	5.42121212121212	40.7138888888889	8.02	8.28
4	2007	2007-04-01	9.15909090909091	960.227272727273	0.022727272727273	9.13636363636364	2159.09090909091	0.090909090909091	592	4B	8.242	8.55751818181818	33.4413816161616	8.24666666666667	38.1592592592593	8.125	8.35
5	2007	2007-05-01	2.77777777777778	1933.36111111111	0	5.55555555555556	5833.33333333333	0	593	4B	8.15979166666667	12.6705	31.2838333333333	4.52705128205128	22.1878205128205	7.95	8.24
6	2007	2007-06-01	2.72972972972973	4267.56756756757	0	156.756756756757	63648.6486486486	0.054054054054054	594	4B	8.01428571428571	13.1520078388278	34.0504480952381	3.47035087719298	21.9525641025641	7.9	8.08
7	2007	2007-07-01	6.68888888888889	916.666666666667	0	3.37777777777778	15111.1111111111	0.066666666666667	595	4B	8.01071428571429	16.765	30.1840740740741	3.50512820512821	20.2435897435897	7.89	8.13
8	2007	2007-08-01	4.1875	55.2083333333333	0	158.416666666667	26458.3333333333	0.083333333333333	596	4B	8.14096296296296	15.6416212121212	33.9920454545455	4.36846153846154	14.6555319148936	7.89	8.27
9	2007	2007-09-01	1.02	40	0.12	136.02	21200.02	0.02	597	4B	8.135	14.201875	27.564375	8.92333333333333	21.9875	8.135	8.135
10	2007	2007-10-01	3.94736842105263	40.8157894736842	0	525.052631578947	6315.84210526316	0.026315789473684	598	4B	7.828	12.4721428571429	29.3592857142857	3.61444444444444	22.4648148148148	7.72	8.06
11	2007	2007-11-01	0	2.63157894736842	0	21.0526315789474	394.736842105263	0.026315789473684	599	4B	NA	NA	NA	NA	47.4523809523809	7.895	8.25
12	2007	2007-12-01	0	1.85185185185185	0	1.88888888888889	555.555555555556	0.074074074074074	600	4B	7.72	5.11666666666667	26.143	2.428	41.2946666666667	7.72	7.72
1	2008	2008-01-01	0	0	0	0	1607.14285714286	0.071428571428571	601	4B	7.79	7.23691132478633	33.5495478632479	1.41111111111111	47.7833333333333	7.6	7.89
2	2008	2008-02-01	0.961538461538462	0	0	1.94230769230769	576.923076923077	0.076923076923077	602	4B	7.92590909090909	6.31591919191919	34.538692948718	2.666	67.5028846153846	7.71	8.15
3	2008	2008-03-01	1.06122448979592	3.06122448979592	0.020408163265306	0	714.34693877551	0.163265306122449	603	4B	7.85	5.3878	30.82	5.66666666666667	71.58	7.8	7.9
4	2008	2008-04-01	0	606.688888888889	0	3.33333333333333	4333.33333333333	0	604	4B	8.21571428571429	7.28463333333333	34.4598916666667	7.173	34.5148484848485	7.84	9.8
5	2008	2008-05-01	1.85185185185185	2639.83333333333	0	0.037037037037037	4907.40740740741	0.148148148148148	605	4B	8.32555555555555	10.5845125	33.8944644444444	2.65615384615385	22.7205128205128	8.15	8.52
6	2008	2008-06-01	1.28205128205128	3003.84615384615	0	3.87179487179487	38846.1538461538	0.025641025641026	606	4B	8.18148148148148	12.2488950819672	34.2212892076503	3.40730769230769	19.8929487179487	8.04666666666667	8.35
7	2008	2008-07-01	1.85185185185185	937.962962962963	0	2.7962962962963	19259.2592592593	0.018518518518519	607	4B	7.9	14.3300326086957	33.8135782608696	6.21527777777778	14.8769444444444	7.865	7.96
8	2008	2008-08-01	0.017857142857143	332.160714285714	0	99.1607142857143	5446.42857142857	0.125	608	4B	7.88481481481482	15.3183076923077	34.0914461538462	3.98393939393939	15.6136363636364	7.82	8.02333333333333
9	2008	2008-09-01	0	27.7777777777778	0	360.203703703704	20462.962962963	0.055555555555556	609	4B	7.91722222222222	14.5386805555556	33.1785869565217	2.74166666666667	14.5276923076923	7.825	8.145
10	2008	2008-10-01	0.928571428571429	25.8928571428571	0	38.4285714285714	1071.42857142857	0.071428571428571	610	4B	7.94714285714286	12.3385092592593	32.7494814814815	4.14545454545455	21.2090909090909	7.83	8.01
11	2008	2008-11-01	0.825396825396825	1.6031746031746	0.015873015873016	26.984126984127	238.095238095238	0.126984126984127	611	4B	8.03375	9.99760854700855	34.5502201388889	5.55375	40.3736842105263	7.79	8.15
12	2008	2008-12-01	0.943396226415094	0	0	7.56603773584906	943.396226415094	0.113207547169811	612	4B	7.88785714285714	7.18055555555556	33.3741851851852	1.92090909090909	37.0291666666667	7.69	7.94
1	2009	2009-01-01	0	0.909090909090909	0	0.054545454545455	545.454545454545	0.090909090909091	613	4B	8.04031914893617	6.06039006715905	34.2434566338183	1.79709677419355	38.4541666666667	7.5	8.145
2	2009	2009-02-01	0	1.08695652173913	0.217391304347826	12.0217391304348	652.173913043478	0.021739130434783	614	4B	7.88166666666667	4.87102156981437	33.9760034933974	2.09851851851852	57.2888888888889	7.7	8
3	2009	2009-03-01	0.04	0	0	2	600	0	615	4B	7.85	5.01861030327953	32.9601553566195	5.40651515151515	34.2648611111111	7.7	7.9
4	2009	2009-04-01	0	14.3095238095238	0	7.16666666666667	3333.33333333333	0.071428571428571	616	4B	7.85	7.77495641025641	33.7118769230769	12.1283333333333	25.3090277777778	7.5	8.3
5	2009	2009-05-01	4.3859649122807	1589.50877192982	0	1.80701754385965	4561.42105263158	0.052631578947368	617	4B	8.22777777777778	11.0446213372381	32.7216889732167	4.465	16.5053571428571	8.1	8.3
6	2009	2009-06-01	0	1904.44117647059	0.058823529411765	1.52941176470588	8088.23529411765	0.088235294117647	618	4B	8.10185185185185	11.639921429387	33.8200894077483	3.12107142857143	16.1042857142857	7.95	8.2
7	2009	2009-07-01	0.052631578947368	186.842105263158	0	18.5263157894737	12631.5789473684	0	619	4B	8.07642857142857	17.9638720238095	32.1612863095238	4.41236842105263	18.4815789473684	7.85	8.26
8	2009	2009-08-01	2.58620689655172	1043.98275862069	0	131.948275862069	3879.31034482759	0	620	4B	8.03430555555556	16.9144228321892	33.5933472399279	5.79029166666667	16.9851449275362	7.89	8.245
9	2009	2009-09-01	3.625	73.2142857142857	0	212.535714285714	3214.28571428571	0.035714285714286	621	4B	7.98	16.7190829267151	32.8758021985165	3.92052631578947	15.7916666666667	7.85	8.27
10	2009	2009-10-01	0.022727272727273	25.0227272727273	0.045454545454545	242.136363636364	1022.72727272727	0.090909090909091	622	4B	8.02	12.9415555555556	30.9286666666667	6.7393137254902	20.8857843137255	7.8	8.25
11	2009	2009-11-01	1	0	0.02	7.08	1500	0.1	623	4B	8.02857142857143	11.5873117659384	33.3771208171122	2.5325	28.2925	7.7	8.2
12	2009	2009-12-01	0.037037037037037	0	0	0.037037037037037	0.037037037037037	0	624	4B	7.82857142857143	8.61777777777778	30.2566666666667	1.36055555555556	34.7097222222222	7.7	7.9
1	2010	2010-01-01	0	0	0.022727272727273	0	340.909090909091	0.181818181818182	625	4B	NA	4.7655	34.2959898989899	NA	NA	NA	NA
2	2010	2010-02-01	1.08695652173913	1.08695652173913	0.065217391304348	0	0	0.130434782608696	626	4B	NA	5.36288095238095	34.8256385281385	NA	NA	NA	NA
3	2010	2010-03-01	0	0	0.369565217391304	1.10869565217391	2065.21739130435	0	627	NA	NA	NA	NA	NA	NA	NA	NA
4	2010	2010-04-01	0.927272727272727	230.909090909091	0.018181818181818	1.87272727272727	4909.09090909091	0.109090909090909	628	NA	NA	NA	NA	NA	NA	NA	NA
5	2010	2010-05-01	0.03448275862069	139.672413793103	0	6.89655172413793	14051.7413793103	0.017241379310345	629	NA	NA	NA	NA	NA	NA	NA	NA
6	2010	2010-06-01	9.78048780487805	2141.51219512195	0	4.92682926829268	7073.17073170732	0.024390243902439	630	NA	NA	NA	NA	NA	NA	NA	NA
7	2010	2010-07-01	1.54545454545454	3545.45454545455	0	6.06060606060606	5606.06060606061	0	631	NA	NA	NA	NA	NA	NA	NA	NA
8	2010	2010-08-01	2.86792452830189	2127.35849056604	0	34.0188679245283	2641.50943396226	0.037735849056604	632	NA	NA	NA	NA	NA	NA	NA	NA
9	2010	2010-09-01	5.85714285714286	187.171428571429	0	18.7142857142857	4571.42857142857	0.142857142857143	633	NA	NA	NA	NA	NA	NA	NA	NA
10	2010	2010-10-01	1.61290322580645	33.8870967741936	0	43.6129032258064	2338.70967741935	0.064516129032258	634	NA	NA	NA	NA	NA	NA	NA	NA
11	2010	2010-11-01	1.25	3.40909090909091	0	34.2045454545455	340.909090909091	0.159090909090909	635	NA	NA	NA	NA	NA	NA	NA	NA
12	2010	2010-12-01	0	0.87719298245614	0	0.894736842105263	0	0.157894736842105	636	NA	NA	NA	NA	NA	NA	NA	NA
1	2011	NA	NA	NA	NA	NA	NA	NA	NA	4B	7.91380999435347	4.80620203932879	33.7184839056542	NA	NA	7.47571428571429	8.52454545454546
2	2011	NA	NA	NA	NA	NA	NA	NA	NA	4B	7.97772943143813	5.99743308934062	34.626968627144	NA	NA	7.8884	8.01
